# Supplementary material for: GP4: an integrated Gram-Positive Protein Prediction Pipeline for subcellular localization mimicking bacterial sorting
Source: Brief Bioinform. 2020 Nov 24;22(4):bbaa302. doi: 10.1093/bib/bbaa302 (PMC8294519; doi:10.1093/bib/bbaa302)
Supplement: Supplementary_Table_1_R1_bbaa302 [file supplementary_table_1_r1_bbaa302.xlsx]

## Sheet: Summary_domains
	List	ID	Long_name	Short_name	Type	GO_terms	Literature
0	Cw_cb	IPR019948	Gram-positive LPXTG cell wall anchor	Gram-positive_anchor	domain	[]	[11856734, 9423856, 10427003]
1	Cw_cb	IPR017502	Sortase B cell surface sorting signal	Sortase_SrtB_target	domain	[]	[]
2	Cw_cb	IPR017503	Sortase B signal domain, QVPTGV class	Sortase_SrtB_sig_QVPTGV	domain	[]	[]
3	Cw_cb	IPR017505	Sortase B signal domain, NPQTN class	Sortase_SrtB_sig_NPQTN	domain	[]	[]
4	Cw_cb	IPR019931	LPXTG cell wall anchor domain	LPXTG_anchor	domain	[]	[9423856, 11856734, 10427003]
5	Cw_cb	IPR026409	Firmicu-CTERM domain	Firmicu_CTERM	domain	[]	[22037399]
6	Cw_cb	IPR005528	Chaplin domain	ChpA-H	domain	[]	[28783117]
7	Cw_cb	IPR022288	VPDSG-CTERM protein sorting domain	VPDSG_CTERM	domain	[]	[22037399, 16930487]
8	Cw_cb	IPR013424	PEP-CTERM protein-sorting domain	PEP_exosort_dom	domain	[]	[16930487]
9	Cw_cb_ni	TIGR01167	LPXTG cell wall anchor domain	LPXTG_anchor	domain	[]	[10754567]
10	Cw_nc	IPR013168	Cpl-7 lysozyme, C-terminal	Cpl_7_lyso_C	domain	[]	[20720016, 23056389]
11	Cw_nc	IPR007253	Putative cell wall binding repeat 2	Cell_wall-bd_2	repeat	[]	[1356138, 11254569]
12	Cw_nc	IPR011098	G5 domain	G5_dom	domain	[]	[15598841]
13	Cw_nc	IPR018392	LysM domain	LysM_dom	domain	[]	[1352512, 15120137, 10369758]
14	Cw_nc	IPR036779	LysM domain superfamily	LysM_dom_sf	homologous_superfamily	[]	[10369758, 1352512, 15120137]
15	Cw_nc	IPR002477	Peptidoglycan binding-like	Peptidoglycan-bd-like	domain	[]	[6743245, 10190290, 12810425, 12888258, 12950257, 11956636, 9555893, 7121588, 1683402]
16	Cw_nc	IPR022029	Putative peptidoglycan binding domain	PG_binding_4	domain	[]	[]
17	Cw_nc	IPR003646	SH3-like domain, bacterial-type	SH3-like_bac-type	domain	[]	[15335710, 11256992, 1639195, 14731533, 7531822, 7953536, 10322416, 10369758]
18	Cw_nc	IPR039439	SH3b1 domain	SH3b1_dom	domain	[]	[]
19	Cw_nc	IPR026864	SH3b2-type SH3 domain	SH3b2-type_SH3	domain	[]	[]
20	Cw_nc	IPR006635	NEAT domain	NEAT_dom	domain	[]	[12823809, 18984582, 16762363]
21	Cw_nc	IPR019909	Haem uptake protein IsdC	Haem_uptake_protein_IsdC	family	['GO:0009274']	[18676371, 17229211, 18467329]
22	Cw_nc	IPR037250	NEAT domain superfamily	NEAT_dom_sf	homologous_superfamily	[]	[18984582, 12823809, 16762363]
23	Cw_nc	IPR036366	PGBD superfamily	PGBDSf	homologous_superfamily	[]	[9555893, 1683402, 7121588, 6743245]
24	Cw_nc	IPR036365	PGBD-like superfamily	PGBD-like_sf	homologous_superfamily	[]	[9555893, 1683402, 7121588, 12950257, 12888258, 11956636, 12810425, 10190290, 6743245]
25	Cw_nc	IPR011266	Fibrinogen-binding domain 2	Adhesin_Fg-bd_dom_2	domain	['GO:0005618']	[]
26	Cw_nc	IPR027994	WxL domain	WxL_dom	domain	[]	[16723015, 16963569]
27	Cw_nc	IPR041219	Phage tail lysozyme	Phage_lysozyme2	domain	[]	[18606992]
28	Cw_nc	IPR025987	GW domain	GW_dom	domain	[]	[9282740, 12411480, 22609916]
29	Cw_nc	IPR038200	GW domain superfamily	GW_dom_sf	homologous_superfamily	[]	[9282740, 22609916, 12411480]
30	Cw_nc	IPR018337	Cell wall/choline-binding repeat	Cell_wall/Cho-bd_repeat	repeat	[]	[2879828, 15539074, 15576779, 11694890, 14527392]
31	Cw_nc	IPR021731	AMIN domain	AMIN_dom	domain	[]	[18723522]
32	Cw_nc	IPR041033	Prealbumin-like fold domain	Prealbumin-like	domain	[]	[19805181]
33	Cw_nc	IPR041171	SDR-like Ig domain	SDR_Ig	domain	[]	[9884231]
34	Cw_nc	IPR008454	Collagen-binding surface protein Cna-like, B-type domain	Collagen-bd_Cna-like_B-typ_dom	domain	[]	[12700253, 10036727, 10673425]
35	Cw_nc	IPR006637	Clostridial hydrophobic repeat	ChW	repeat	[]	[]
36	Cw_nc	IPR021731	AMIN domain	AMIN_dom	domain	[]	[18723522]
37	Cw_nc	IPR014927	Putative peptidoglycan binding	PG-bd_2	domain	[]	[]
38	Cw_nc	IPR003646	SH3-like domain, bacterial-type	SH3-like_bac-type	domain	[]	[15335710, 11256992, 1639195, 14731533, 7531822, 7953536, 10322416, 10369758]
39	Cw_nc	IPR027636	Glucan-binding repeat	Glucan-bd_rpt	repeat	[]	[15576779]
40	Cw_spore	IPR007730	Sporulation-like domain	SPOR-like_dom	domain	[]	[15101973, 1495475, 3316191, 26305949, 19880599]
41	Cw_spore	IPR036680	Sporulation-like domain superfamily	SPOR-like_sf	homologous_superfamily	[]	[3316191, 1495475, 19880599, 26305949, 15101973]
42	Cw_spore	IPR014248	Spore coat assembly protein SafA	Spore_coat_assembly_SafA	domain	[]	[1352512]
43	Cw_spore	IPR011105	Cell wall hydrolase, SleB	Cell_wall_hydrolase_SleB	domain	[]	[10197998, 10658652, 9515903]
44	Cw_spore	IPR011428	Spore coat protein X/V	Spore_coat_X/V	domain	['GO:0031160']	[8509331]
45	Cw_spore	IPR016493	Spore coat protein CotF	Spore_coat_CotF	family	[]	[18723620, 14711677]
46	Cw_spore	IPR024207	Spore coat assembly protein CotJB, domain	Spore_coat_assembly_CotJB_dom	domain	[]	[7768848, 12480901]
47	Cw_spore	IPR020108	Spore coat protein CotD	Spore_coat_CotD	family	[]	[]
48	Cw_spore	IPR012504	Sporulation protein YabP	Spore_YabP	family	[]	[11283287, 15231775]
49	Cw_spore	IPR012851	Spore coat protein CotF-like	Spore_coat_CotF-like	family	[]	[18723620, 14711677]
50	Cw_spore	IPR014867	Spore coat protein CotH	Spore_coat_CotH	family	[]	[17114257, 10198031, 14762006, 27185916]
51	Cw_spore	IPR014255	Spore coat protein CotS	Spore_coat_CotS	family	[]	[]
52	Cw_spore	IPR014253	Spore coat protein YsxE	Spore_coat_YsxE	family	[]	[]
53	Cw_spore	IPR014254	Spore coat protein YutH	Spore_coat_YutH	family	[]	[15231775]
54	Cw_spore	IPR014099	Spore coat protein GerQ	Spore_coat_GerQ	family	[]	[12644503]
55	Cw_spore	IPR019593	Spore coat protein Z/Y	Spore_coat_protein_Z/Y	family	[]	[]
56	Cw_spore	IPR041704	CFLE, GH18 catalytic domain	CFLE_GH18	domain	[]	[10692353]
57	Cw_spore	IPR014239	Spore germination YpeB	Spore_YpeB	family	[]	[]
58	Cw_spore	IPR042047	Cell wall hydrolase SleB, domain 1	SleB_dom1	homologous_superfamily	[]	[10197998]
59	Cw_spore	IPR014224	Spore cortex-lytic enzyme SleB	Spore_cortex_SleB	family	[]	[]
60	Lant	IPR027635	Type 2 lantibiotic, leader peptide domain	Lantibiotic2_lead_pep_dom	domain	[]	[19561184]
61	Lant	IPR022264	Microcyclamide/patellamide bacteriocin family, leader peptide	Microcy/ptell_bactrcn_lead_pep	domain	[]	[18245249]
62	Lant	IPR010133	Bacteriocin-type signal sequence	Bacteriocin_signal_seq	conserved_site	[]	[]
63	Lant	IPR023384	Bacteriocin, class IIa, conserved site	Bacteriocin_IIa_CS	conserved_site	[]	[15611086, 16232543, 16059970]
64	Lant	IPR002633	Bacteriocin, class IIa	Bacteriocin_IIa	family	['GO:0005576']	[16232543, 15611086, 16059970]
65	Lant	IPR007682	Lantibiotic, type A, Lactobacillales-type	Lantibiotic_typ-A_Lactobact	family	['GO:0005576']	[]
66	Lant	IPR029243	Lantibiotic alpha component	Lantibiotic_alpha	family	[]	[20578714, 15023056]
67	Lant	IPR027635	Type 2 lantibiotic, leader peptide domain	Lantibiotic2_lead_pep_dom	domain	[]	[19561184]
68	Lant	IPR027632	Type 2 lantibiotic, SP_1948 family	Lant_SP_1948	family	[]	[19477413]
69	Lant	IPR006079	Lantibiotic, Type A, Bacillales-type	Lantibiotic_typ-A_Bacillales	family	['GO:0005576']	[]
70	Lant	IPR012519	Lantibiotic, type A, Pep5-type	Lantibiotic_typ-A_Pep5	family	[]	[2253617, 9726851]
71	Lant	IPR023388	Bacteriocin class IIa domain superfamily	Bacteriocin_IIa_dom_sf	homologous_superfamily	[]	[10569926]
72	Lant	IPR019891	Bacteriocin, streptolysin S, precursor	Bacteriocin_streptolysin_S_pre	family	[]	[]
73	Lant	IPR031032	Putative immunity protein/bacteriocin	Gpos_C8-like	family	[]	[]
74	Lant	IPR007464	Bacteriocin, class IId	Bacteriocin_IId	family	['GO:0005576']	[16205711, 11014335]
75	Lant	IPR023991	Bacteriocin, class IIb, lactobin A/cerein 7B family	Bacteriocin_IIb_lactobn/cerein	family	[]	[]
76	Lant	IPR021089	Bacteriocin, lactococcin-G	Bacteriocin_lactococcin-G	family	[]	[1512201, 18187052]
77	Lant	IPR035280	Bacteriocin helveticin-J	Helveticin_J	family	[]	[24031346, 11472525, 2228964]
78	Lant	IPR020970	Bacteriocin class IIc	Bacteriocin_IIc	family	[]	[7551031, 15544534, 19114506]
79	Lant	IPR020038	Circular bacteriocin, circularin A/uberolysin family	Bacteriocin_uberolysin_fam	family	[]	[]
80	Lant	IPR009086	Bacteriocin AS-48	Bacteriocin_AS48	homologous_superfamily	[]	[11005847]
81	Lant	IPR019890	Bacteriocin, heterocycloanthracin/sonorensin family	Bacteriocin/sonorensin	family	[]	[19383135]
82	Lant	IPR019493	Bacteriocin, class IIb, lactacin-related	Bacteriocin_IIb_lactacin-rel	family	[]	[17074857, 17298586]
83	Lant	IPR012517	Lactocin 705	Antimicrobial14	family	[]	[10754241]
84	Lant	IPR041572	Laterosporulin defensin-like peptide	Laterosporulin	family	[]	[25345978]
85	Lant	IPR021539	Bacteriocin subtilosin A	Subtilosin_A	family	[]	[15035610]
86	Lant	IPR020968	Bacteriocin class II, aureocin-like	Bacteriocin_II_aureocin-like	family	[]	[12054867, 12406714]
87	Lant	IPR031031	Lantipeptide, SCO0268 family	Lanti_SCO0268	family	[]	[21672958]
88	Lant	IPR023895	Thiazolylpeptide-type bacteriocin precursor	Thiopep_bacteriocin_prcur	family	[]	[19196969, 19246004, 19265401, 18406324]
89	Lant	IPR026408	Natural product precursor, GG-Bacteroidales	GG_sam_targ_CFB	domain	[]	[21478363]
90	Lant	IPR020976	Antimicrobial peptide, lci	Antimicrobial_lci	family	[]	[]
91	Lant	IPR023975	Six-cysteine peptide SCIFF	Six-Cys_pep_SCIFF	family	[]	[21478363]
92	Lant	IPR026479	Glycopeptide, sublancin family	Glycopep_SunS	family	[]	[21196935, 29112373]
93	Lipo	IPR032831	Prokaryotic lipoprotein-attachment site	LPAM_2	conserved_site	[]	[2202727, 3253732]
94	Lipo	IPR012640	Membrane lipoprotein, lipid attachment site	Membr_lipoprot_lipid_attach_CS	conserved_site	[]	[2202727, 3253732, 11309113]
95	Lipo	IPR021197	Cross-wall-targeting lipoprotein motif	Cross-wall-target_lipo_motif	conserved_site	[]	[]
96	Pilin	IPR032364	Gram-positive pilin subunit D1, N-terminal	GramPos_pilinD1_N	domain	[]	[21760959]
97	Pilin	IPR032334	Gram-positive pilin backbone subunit 2, Cna-B-like domain	GramPos_pilinBB	domain	[]	[20559564, 21760959]
98	Pilin	IPR032332	Gram-positive pilin backbone subunit 3, Cna-B-like domain	GramPos_pilinD3	domain	[]	[21760959, 20559564]
99	Pilin	IPR040599	Pilin PilJ, C-terminal	PilJ_C	domain	[]	[24362261]
100	Pilin	IPR026466	Fimbrial isopeptide formation D2 domain	Fim_isopep_form_D2_dom	domain	[]	[21696465, 20559564, 2900829]
101	Pilin	IPR012902	Prokaryotic N-terminal methylation site	N_methyl_site	ptm	[]	[]
102	Pilin	IPR022464	Streptococcal pilin isopeptide linker	Strep_pil_isopept_link	domain	[]	[19497855]
103	Pilin	IPR021136	Flagellar hook-length control protein-like, C-terminal	Flagellar_hook_control-like_C	domain	[]	[8631687, 17456739, 22797757]
104	Pilin	IPR010809	Flagellar hook-associated protein 2, C-terminal	FliD_C	domain	['GO:0009288']	[9488388]
105	Pilin	IPR003481	Flagellar hook-associated protein 2, N-terminal	FliD_N	domain	['GO:0009424']	[9488388]
106	Pilin	IPR040026	Flagellar hook-associated protein 2	FliD	family	['GO:0009421']	[9488388]
107	Pilin	IPR019776	Flagellar basal body rod protein, conserved site	Flagellar_basal_body_rod_CS	conserved_site	[]	[2129540]
108	Pilin	IPR004288	Competence protein, ComC	Competence_ComC	family	[]	[10858242, 9352904, 7479953, 8901420]
109	Sec	IPR036689	ESAT-6-like superfamily	ESAT-6-like_sf	homologous_superfamily	[]	[18723613, 11973144, 24586681]
110	Sec	IPR022263	KxYKxGKxW signal peptide	KxYKxGKxW	conserved_site	[]	[]
111	Sec	IPR023833	Signal peptide, camelysin	Signal_peptide_camelysin	domain	[]	[]
112	Sec	IPR010310	Type VII secretion system ESAT-6-like	T7SS_ESAT-6-like	family	[]	[18723613, 11973144]
113	Sec	IPR041275	ESX-1 secretion-associated protein EspB, PE domain	EspB_PE	domain	[]	[26051906]
114	Sec	IPR000084	PE-PGRS family, N-terminal	PE-PGRS_N	domain	[]	[9634230, 18981138, 19602151, 18267304]
115	Sec	IPR006829	LXG domain	LXG_dom	domain	[]	[21306995]
116	Sec	IPR030919	Sporulation killing factor SkfA	RiPP_SkfA	family	[]	[12817086, 16816204]
117	Sec	IPR009416	ESAT-6-like protein, Mycobacterium	ESAT-6-like_Myco	family	[]	[26786654]
118	Sec	IPR022171	PPE family, C-terminal	PPE_C	domain	[]	[18981138, 19602151, 18267304]
119	Sec	IPR002989	Mycobacterial pentapeptide repeat	Mycobac_pentapep	repeat	[]	[9655353]
120	Sec	IPR005877	YSIRK Gram-positive signal peptide	YSIRK_signal_dom	domain	['GO:0016020']	[]
121	Sec	IPR000030	PPE family	PPE_family	family	[]	[18981138, 19602151, 18267304, 9634230]
122	Sec	IPR022536	ESX-1 secretion-associated protein EspC	EspC	family	[]	[22140496, 22843727, 23541477]
123	Sec	IPR027797	Pre-toxin TG domain	PT-TG_dom	domain	[]	[21306995]
124	Sec	IPR013228	PE-PPE, C-terminal	PE-PPE_C	domain	[]	[12711809, 18981138, 19602151, 18267304]
125	Surf	IPR011081	Bacterial Ig-related	Big_4	domain	[]	[]
126	Surf	IPR024968	Surface layer protein A domain	SlpA_dom	domain	[]	[8522531]
127	Surf	IPR001119	S-layer homology domain	SLH_dom	domain	[]	[10366863, 10648507, 10049812, 15758211, 16487313]
128	Surf	IPR022435	Surface-anchored repeat, actinobacteria	Surface-anchored_actinobac	repeat	[]	[]
129	Surf	IPR023849	Uncharacterised domain CHP03934, TQXA	CHP03934_TQXA	domain	[]	[]
130	Surf	IPR013552	Thioester domain	Thioester_dom	domain	[]	[20729215]
131	Surf	IPR041100	T-Q ester bond containing domain	TQ	domain	[]	[24344302]
132	Surf	IPR041378	SbsC C-terminal domain	S-layer_SbsC_C	domain	[]	[18682224]
133	Surf	IPR032812	SbsA, Ig-like domain	SbsA_Ig	domain	[]	[8045409]
134	Surf	IPR013552	Thioester domain	Thioester_dom	domain	[]	[20729215]
135	Surf	IPR008454	Collagen-binding surface protein Cna-like, B-type domain	Collagen-bd_Cna-like_B-typ_dom	domain	[]	[12700253, 10036727, 10673425]
136	Surf	IPR004903	Lactobacillus surface layer protein	S-layer_prot	family	['GO:0009274', 'GO:0030115']	[8522531]
137	Surf	IPR027606	Surface protein repeat Ser-Ala-175	SerAla_Lrha_rpt	repeat	[]	[]
138	Surf	IPR032300	Cell surface antigen, C-terminal	Antigen_C	domain	[]	[12485987, 20138058, 21505225]
139	Surf	IPR012706	Rib/alpha/Esp surface antigen	Rib_alpha_Esp	repeat	[]	[8702550, 1438195]
140	Tat	IPR006311	Twin-arginine translocation pathway, signal sequence	TAT_signal	conserved_site	[]	[16322447, 16756481, 15546663, 15802249, 12427925, 12029389, 16092521]
141	Tat	IPR019546	Twin-arginine translocation pathway, signal sequence, bacterial/archaeal	TAT_signal_bac_arc	conserved_site	[]	[16322447, 12029389, 16092521, 16756481, 15546663, 15802249, 12427925]

## Sheet: Summary_GOs
	List	ID	Obsolete	Name	Aspect	Usage
0	Sec	GO:0005576	False	extracellular region	cellular_component	Unrestricted
1	Cw	GO:0005618	False	cell wall	cellular_component	Unrestricted
2	Cw_spore	GO:0031160	False	spore wall	cellular_component	Unrestricted
3	Tm	GO:0005886	False	plasma membrane	cellular_component	Unrestricted
4	Tm	GO:0016021	False	integral component of membrane	cellular_component	Unrestricted
5	Cyto	GO:0005829	False	cytosol	cellular_component	Unrestricted
6	Cyto	GO:0005737	False	cytoplasm	cellular_component	Unrestricted
7	Cyto	GO:0009295	False	nucleoid	cellular_component	Unrestricted
8	Cyto	GO:0043590	False	bacterial nucleoid	cellular_component	Unrestricted
9	Surf	GO:0009986	False	cell surface	cellular_component	Unrestricted
10	Surf	GO:0009897	False	external side of plasma membrane	cellular_component	Unrestricted
11	Pilin	GO:0009289	False	pilus	cellular_component	Unrestricted
12	Pilin	GO:0009288	False	bacterial-type flagellum	cellular_component	Unrestricted
