# Supplementary material for: GP4: an integrated Gram-Positive Protein Prediction Pipeline for subcellular localization mimicking bacterial sorting
Source: Brief Bioinform. 2020 Nov 24;22(4):bbaa302. doi: 10.1093/bib/bbaa302 (PMC8294519; doi:10.1093/bib/bbaa302)
Supplement: Supplementary_Table_2_bbaa302 [file supplementary_table_2_bbaa302.xlsx]

## Sheet: Sheet1
Protein_ID	Entry name	Protein names	Gene names	Organism	Length	Subcellular location [CC]	ACTUAL_LOC
Q60393	BXG_CLOBO	Botulinum neurotoxin type G (BoNT/G) (Bontoxilysin-G) [Cleaved into: Botulinum neurotoxin G light chain (LC) (EC 3.4.24.69); Botulinum neurotoxin G heavy chain (HC)]	botG	Clostridium botulinum	1297	[Botulinum neurotoxin type G]: Secreted {ECO:0000269|PubMed:74236, ECO:0000305|PubMed:4922309}.; [Botulinum neurotoxin G light chain]: Secreted {ECO:0000305|PubMed:74236}. Host cytoplasm, host cytosol {ECO:0000305|PubMed:7910017}.; [Botulinum neurotoxin G heavy chain]: Secreted {ECO:0000305|PubMed:74236}. Host cell junction, host synapse, host presynaptic cell membrane {ECO:0000250|UniProtKB:P0DP…	EXTRA
Q7AP54	HBP2_LISMO	Hemin/hemoglobin-binding protein 2 (Hn/Hb-binding protein 2) (P64) (Surface virulence-associated protein A)	hbp2 svpA lmo2185	Listeria monocytogenes serovar 1/2a (strain ATCC BAA-679 / EGD-e)	569	Cell surface {ECO:0000269|PubMed:11700342}. Secreted, cell wall {ECO:0000269|PubMed:15028680, ECO:0000269|PubMed:16247833, ECO:0000269|PubMed:19129190, ECO:0000269|PubMed:21725001}; Peptidoglycan-anchor {ECO:0000269|PubMed:16247833, ECO:0000269|PubMed:19129190, ECO:0000305|PubMed:15028680}. Secreted {ECO:0000269|PubMed:15028680, ECO:0000269|PubMed:15661014, ECO:0000305|PubMed:11700342}. Note=Most…	CW
P31005	MEDH_BACMT	NAD-dependent methanol dehydrogenase (MDH) (MEDH) (EC 1.1.1.244) (Type 3 alcohol dehydrogenase)	mdh	Bacillus methanolicus	381	Cytoplasm {ECO:0000269|PubMed:2673121}.	CYTO
P13128	TACY_LISMO	Listeriolysin O (LLO) (Thiol-activated cytolysin)	hly hlyA lisA lmo0202	Listeria monocytogenes serovar 1/2a (strain ATCC BAA-679 / EGD-e)	529	Secreted {ECO:0000269|PubMed:3110067}. Host membrane {ECO:0000269|PubMed:3110067}; Multi-pass membrane protein {ECO:0000269|PubMed:3110067}. Host cell membrane {ECO:0000269|PubMed:3110067}; Multi-pass membrane protein {ECO:0000269|PubMed:3110067}. Note=Secreted as soluble protein that then inserts into the host membrane and forms pores formed by transmembrane beta-strands. {ECO:0000250}.	EXTRA
Q2FZ08	RNY_STAA8	Ribonuclease Y (RNase Y) (EC 3.1.-.-) (Conserved virulence factor A)	rny cvfA SAOUHSC_01263	Staphylococcus aureus (strain NCTC 8325)	519	Cell membrane {ECO:0000269|PubMed:17951247}; Single-pass membrane protein {ECO:0000269|PubMed:17951247}.	TM
A0A0H2URK1	PSRP_STRPN	Pneumococcal serine-rich repeat protein (PsrP) (Adhesin PsrP) (Serine-rich repeat protein PsrP)	psrP SP_1772	Streptococcus pneumoniae serotype 4 (strain ATCC BAA-334 / TIGR4)	4776	Secreted, cell wall {ECO:0000255|PROSITE-ProRule:PRU00477, ECO:0000269|PubMed:19627498}; Peptidoglycan-anchor {ECO:0000255|PROSITE-ProRule:PRU00477}. Cell surface {ECO:0000269|PubMed:19627498}.	CW
Q183R7	PPEP1_CLOD6	Pro-Pro endopeptidase (PPEP-1) (EC 3.4.24.89) (Zinc metalloprotease Zmp1)	zmp1 ppep-1 CD630_28300	Clostridioides difficile (strain 630) (Peptoclostridium difficile)	220	Secreted {ECO:0000269|PubMed:24303041, ECO:0000269|PubMed:24623589, ECO:0000269|PubMed:26522134}.	EXTRA
O33599	LYTM_STAA8	Glycyl-glycine endopeptidase LytM (EC 3.4.24.75) (Autolysin LytM)	lytM SAOUHSC_00248	Staphylococcus aureus (strain NCTC 8325)	316	Secreted {ECO:0000269|PubMed:10220159, ECO:0000269|PubMed:20472795}.	EXTRA
P02976	SPA_STAA8	Immunoglobulin G-binding protein A (IgG-binding protein A) (Staphylococcal protein A) (SpA)	spa SAOUHSC_00069	Staphylococcus aureus (strain NCTC 8325)	516	Secreted, cell wall {ECO:0000269|PubMed:10427003, ECO:0000269|PubMed:12700270, ECO:0000269|PubMed:1638631, ECO:0000269|PubMed:17416657, ECO:0000269|PubMed:3679545, ECO:0000269|PubMed:4163007, ECO:0000269|PubMed:9786922, ECO:0000305|PubMed:20472795, ECO:0000305|PubMed:7701329, ECO:0000305|PubMed:7830549}; Peptidoglycan-anchor {ECO:0000269|PubMed:10427003, ECO:0000269|PubMed:12700270, ECO:0000269|P…	CW
Q9X721	COLG_HATHI	Collagenase ColG (EC 3.4.24.3) (Class I collagenase) (Gelatinase ColG) (Microbial collagenase)	colG	Hathewaya histolytica (Clostridium histolyticum)	1118	Secreted {ECO:0000269|PubMed:18374061, ECO:0000269|PubMed:22099748, ECO:0000269|PubMed:9922257}.	EXTRA
P0DJM0	INLA_LISMO	Internalin A	inlA lmo0433	Listeria monocytogenes serovar 1/2a (strain ATCC BAA-679 / EGD-e)	800	Secreted, cell wall {ECO:0000255|PROSITE-ProRule:PRU00477, ECO:0000269|PubMed:10736172, ECO:0000269|PubMed:11929538, ECO:0000269|PubMed:20176794, ECO:0000269|PubMed:21725001, ECO:0000269|PubMed:22837151}; Peptidoglycan-anchor {ECO:0000255|PROSITE-ProRule:PRU00477, ECO:0000269|PubMed:10736172, ECO:0000269|PubMed:11929538}. Secreted {ECO:0000269|PubMed:11854224, ECO:0000269|PubMed:20176794}. Note=I…	CW
A6QIG7	CHIPS_STAAE	Chemotaxis inhibitory protein (CHIPS)	chp NWMN_1877	Staphylococcus aureus (strain Newman)	149	Secreted {ECO:0000269|PubMed:14993252}.	EXTRA
G3KIM8	ACRC_ANAPI	Acryloyl-CoA reductase (NADH) (EC 1.3.1.95) (Propionyl-CoA dehydrogenase)	acrC	Anaerotignum propionicum (Clostridium propionicum)	394	Cytoplasm {ECO:0000269|PubMed:12603323}.	CYTO
Q939N5	GSPB_STRGN	Platelet binding protein GspB (Adhesin GspB) (Serine-rich adhesin for platelets) (Serine-rich repeat protein GspB)	gspB	Streptococcus gordonii	3072	Secreted, cell wall {ECO:0000269|PubMed:12010500, ECO:0000269|PubMed:14729688}; Peptidoglycan-anchor {ECO:0000269|PubMed:12010500, ECO:0000269|PubMed:14729688}. Note=Exported by the accessory SecA2/SecY2 protein translocation apparatus. {ECO:0000269|PubMed:12010500}.	CW
P0A006	ARSC_STAAU	Arsenate reductase (EC 1.20.4.4) (Arsenical pump modifier) (Protein ArsC)	arsC	Staphylococcus aureus	131	Cytoplasm {ECO:0000255|HAMAP-Rule:MF_01624, ECO:0000269|PubMed:1409657}.	CYTO
P0C2S1	CELK_HUNTH	Cellulose 1,4-beta-cellobiosidase (EC 3.2.1.91)	celK	Hungateiclostridium thermocellum (Clostridium thermocellum)	895	Secreted {ECO:0000269|PubMed:10464199, ECO:0000269|PubMed:8664281}.	EXTRA
P86394	BCN80_BACCI	Bacteriocin SRCAM 1580		Bacillus circulans	35	Secreted {ECO:0000269|PubMed:15690798}.	EXTRA
Q0ZS24	ATPL_CLOPD	ATP synthase subunit c, sodium ion specific (ATP synthase F(0) sector subunit c) (F-type ATPase subunit c) (F-ATPase subunit c) (Lipid-binding protein)	atpE	Clostridium paradoxum	84	Cell membrane {ECO:0000269|PubMed:16816177}; Multi-pass membrane protein {ECO:0000269|PubMed:16816177}.	TM
H6LGM8	CARE_ACEWD	Caffeyl-CoA reductase-Etf complex subunit CarE (EC 1.3.1.108) (Electron transfer flavoprotein large subunit) (ETFLS) (Electron transfer flavoprotein subunit alpha) (Alpha-ETF)	carE Awo_c15740	Acetobacterium woodii (strain ATCC 29683 / DSM 1030 / JCM 2381 / KCTC 1655 / WB1)	396	Cytoplasm {ECO:0000269|PubMed:23479729}.	CYTO
Q0AVM5	BCT_SYNWW	Probable butyrate:acetyl-CoA coenzyme A-transferase (Butyrate CoA-transferase) (EC 2.8.3.-)	Swol_1932	Syntrophomonas wolfei subsp. wolfei (strain DSM 2245B / Goettingen)	447	Cytoplasm {ECO:0000255|HAMAP-Rule:MF_03228, ECO:0000269|PubMed:23468890}.	CYTO
P06279	AMY_GEOSE	Alpha-amylase (EC 3.2.1.1) (1,4-alpha-D-glucan glucanohydrolase)	amyS	Geobacillus stearothermophilus (Bacillus stearothermophilus)	549	Secreted {ECO:0000269|PubMed:2999073, ECO:0000269|Ref.4}.	EXTRA
P85833	BCN1_LACLL	Bacteriocin		Lactococcus lactis subsp. lactis (Streptococcus lactis)	29	Secreted {ECO:0000269|PubMed:22805947}.	EXTRA
P26827	CDGT_THETU	Cyclomaltodextrin glucanotransferase (EC 2.4.1.19) (Cyclodextrin-glycosyltransferase) (CGTase)	amyA	Thermoanaerobacterium thermosulfurigenes (Clostridium thermosulfurogenes)	710	Secreted {ECO:0000269|PubMed:1854207}.	EXTRA
P30145	ALCP_BACP3	Sodium/proton-dependent alanine carrier protein	acp	Bacillus sp. (strain PS3)	445	Cell membrane {ECO:0000269|PubMed:6469977}; Multi-pass membrane protein {ECO:0000255}.	TM
C0HJE5	BCN17_BACIU	Bacteriocin BAC-IB17 (Fragment)		Bacillus subtilis	15	Secreted {ECO:0000269|Ref.1}.	EXTRA
O33983	AMI_LISMG	Protein Ami (EC 3.2.1.-) (Autolysin)	ami	Listeria monocytogenes serotype 1/2a (strain EGD / Mackaness)	917	Cell surface {ECO:0000269|PubMed:9282740}. Cell membrane {ECO:0000305|PubMed:10594817}. Note=Anchored by its GW repeats to the cell surface. {ECO:0000305|PubMed:9282740}.	CW
P50002	ATPB_ACEWD	ATP synthase subunit beta, sodium ion specific (EC 7.2.2.1) (Na(+)-translocating ATPase subunit beta)	atpD uncD Awo_c02230	Acetobacterium woodii (strain ATCC 29683 / DSM 1030 / JCM 2381 / KCTC 1655 / WB1)	466	Cell membrane {ECO:0000255|HAMAP-Rule:MF_01347, ECO:0000269|PubMed:8033902}; Peripheral membrane protein {ECO:0000255|HAMAP-Rule:MF_01347, ECO:0000269|PubMed:8033902}.	CYTO
P0C1P7	AGRB_STAAU	Accessory gene regulator protein B (EC 3.4.-.-)	agrB	Staphylococcus aureus	189	Cell membrane {ECO:0000269|PubMed:12122003}; Multi-pass membrane protein {ECO:0000269|PubMed:12122003}.	TM
J7T0S1	CSXB_CLOS1	Exosporium protein B	csxB CLOSPO_03324	Clostridium sporogenes (strain ATCC 15579)	151	Spore wall {ECO:0000269|PubMed:27375261}. Note=Localizes to the exosporium. {ECO:0000269|PubMed:27375261}.	CW
P86395	BCN37_PAEPO	Bacteriocin SRCAM 37		Paenibacillus polymyxa (Bacillus polymyxa)	30	Secreted {ECO:0000269|PubMed:15690798}.	EXTRA
A6TP80	ACR3_ALKMQ	Arsenical-resistance protein Acr3	acr3 Amet_1828	Alkaliphilus metalliredigens (strain QYMF)	357	Cell membrane {ECO:0000269|PubMed:19494117}; Multi-pass membrane protein {ECO:0000269|PubMed:19494117}.	TM
P59934	COOS1_CARHZ	Carbon monoxide dehydrogenase 1 (CODH 1) (EC 1.2.7.4)	cooS1 CHY_1824	Carboxydothermus hydrogenoformans (strain ATCC BAA-161 / DSM 6008 / Z-2901)	636	Cytoplasm {ECO:0000269|PubMed:11489867}. Cell membrane {ECO:0000269|PubMed:11489867}; Peripheral membrane protein {ECO:0000269|PubMed:11489867}; Cytoplasmic side {ECO:0000269|PubMed:11489867}. Note=Loosely attached to the membrane, probably via CooF.	CYTO
B2MVM5	CCLA_CARML	Carnocyclin-A	cclA	Carnobacterium maltaromaticum (Carnobacterium piscicola)	64	Secreted {ECO:0000269|PubMed:18552180}.	EXTRA
O33635	ATL_STAEP	Bifunctional autolysin (AtlE) [Includes: N-acetylmuramoyl-L-alanine amidase (EC 3.5.1.28); Mannosyl-glycoprotein endo-beta-N-acetylglucosaminidase (EC 3.2.1.96)]	atl atlE	Staphylococcus epidermidis	1335	Secreted {ECO:0000269|PubMed:9220008}. Note=Secreted, and then anchored on the cell surface at the peripheral cell wall above the completed septum (septal region), for the next cell division cycle.	CW
Q53653	CLFA_STAAE	Clumping factor A (Fibrinogen receptor A) (Fibrinogen-binding protein A)	clfA NWMN_0756	Staphylococcus aureus (strain Newman)	933	Secreted, cell wall {ECO:0000255|PROSITE-ProRule:PRU00477, ECO:0000269|PubMed:18800056}; Peptidoglycan-anchor {ECO:0000255|PROSITE-ProRule:PRU00477}. Note=Found in a ring-like distribution on the surface (PubMed:18800056). Anchored to the cell wall by sortase A (By similarity). {ECO:0000250|UniProtKB:Q2G015, ECO:0000269|PubMed:18800056}.	CW
Q0AVM4	BCD1_SYNWW	Butyryl-CoA dehydrogenase Swol_1933 (BCD) (EC 1.3.8.1)	Swol_1933	Syntrophomonas wolfei subsp. wolfei (strain DSM 2245B / Goettingen)	610	Cytoplasm {ECO:0000269|PubMed:23468890}.	CYTO
Q0AZ32	ETFQR_SYNWW	EtfAB:quinone oxidoreductase (EC 1.18.-.-)	Swol_0698	Syntrophomonas wolfei subsp. wolfei (strain DSM 2245B / Goettingen)	714	Cell membrane {ECO:0000269|PubMed:23468890}; Multi-pass membrane protein {ECO:0000255}.	TM
F9UUB3	GLPF5_LACPL	Glycerol uptake facilitator protein-like 5	glpF5 lp_3436	Lactobacillus plantarum (strain ATCC BAA-793 / NCIMB 8826 / WCFS1)	250	Cell membrane {ECO:0000269|PubMed:23799297}; Multi-pass membrane protein {ECO:0000255}.	TM
Q2FZE2	HDOX1_STAA8	Heme oxygenase (staphylobilin-producing) 1 (EC 1.14.99.48) (Heme-degrading monooxygenase 1) (Iron-regulated surface determinant 1) (Iron-responsive surface determinant 1)	isdG SAOUHSC_01089	Staphylococcus aureus (strain NCTC 8325)	107	Cytoplasm {ECO:0000255|HAMAP-Rule:MF_01272, ECO:0000269|PubMed:14570922}.	CYTO
P85219	HLY1C_STACC	Hemolysin H1C		Staphylococcus cohnii subsp. cohnii	43	Secreted {ECO:0000269|PubMed:18752624}.	EXTRA
C0HL39	MEJUC_BACIU	Mejucin		Bacillus subtilis	30	Secreted {ECO:0000269|Ref.1}.	EXTRA
P27611	NHAC_BACPE	Na(+)/H(+) antiporter NhaC (Sodium/hydrogen antiporter) (Sodium/proton antiporter)	nhaC BpOF4_13965	Bacillus pseudofirmus (strain OF4)	462	Cell membrane {ECO:0000269|PubMed:1660475}; Multi-pass membrane protein {ECO:0000269|PubMed:1660475}.	TM
P94449	PEL2_BACIU	Pectin lyase (PNL) (EC 4.2.2.10) (Endo-pectin transeliminase) (Protopectinase-R) (PPase-R)	pelB ppr	Bacillus subtilis	345	Secreted {ECO:0000269|PubMed:7764545}.	EXTRA
O08342	GUNA_PAEBA	Endoglucanase A (EC 3.2.1.4) (Cellulase A) (Endo-1,4-beta-D-glucanase A)	celA	Paenibacillus barcinonensis	400	Secreted {ECO:0000269|PubMed:9720200}.	EXTRA
P83878	LICA_BACIU	Subpeptin JM4-A		Bacillus subtilis	12	Secreted {ECO:0000269|PubMed:16211432}.	EXTRA
Q5YLG1	GUNA_BACPU	Endoglucanase A (EC 3.2.1.4) (Endo-1,4-beta-glucanase A)	eglA	Bacillus pumilus (Bacillus mesentericus)	659	Secreted {ECO:0000269|PubMed:15538558}.	EXTRA
Q0AVM1	CRCH_SYNWW	Crotonyl-CoA hydratase (EC 4.2.1.150)	Swol_1936	Syntrophomonas wolfei subsp. wolfei (strain DSM 2245B / Goettingen)	260	Cytoplasm {ECO:0000269|PubMed:23468890}.	CYTO
Q7A338	DRP35_STAAN	Lactonase drp35 (EC 3.1.1.-)	drp35 SA2480	Staphylococcus aureus (strain N315)	324	Cytoplasm {ECO:0000269|PubMed:16019162}.	CYTO
Q8KQR1	ISDC_STAA8	Iron-regulated surface determinant protein C (Staphylococcal iron-regulated protein D)	isdC sirD SAOUHSC_01082	Staphylococcus aureus (strain NCTC 8325)	227	Secreted, cell wall {ECO:0000269|PubMed:11830639, ECO:0000269|PubMed:15718231}; Peptidoglycan-anchor {ECO:0000269|PubMed:11830639, ECO:0000269|PubMed:15718231}. Note=Partially protected from extracellular protease in situ (PubMed:15718231). Anchored to the cell wall by sortase B (PubMed:11830639, PubMed:15718231) (Probable). {ECO:0000269|PubMed:11830639, ECO:0000269|PubMed:15718231, ECO:0000305|P…	CW
A0A1W5X0D5	NLHAP_HALAA	Sodium-lithium/proton antiporter (Na(+) (Li(+))/H(+) antiporter)		Halobacillus andaensis	352	Cell membrane {ECO:0000269|PubMed:28374790}; Multi-pass membrane protein {ECO:0000255}.	TM
Q9CGF7	HEMW_LACLA	Heme chaperone HemW	hemW hemN LL1139 L0193	Lactococcus lactis subsp. lactis (strain IL1403) (Streptococcus lactis)	379	Cytoplasm {ECO:0000269|PubMed:22142238}. Cell membrane {ECO:0000305|PubMed:22142238}. Note=A minor, heme-containing fraction is associated with the cell membrane. {ECO:0000305|PubMed:22142238}.	CYTO
O87237	LANA2_LACLL	Lantibiotic lacticin 3147 A2	ltnA2 ltnB ORF00036	Lactococcus lactis subsp. lactis (Streptococcus lactis)	65	Secreted {ECO:0000269|PubMed:10608807, ECO:0000269|PubMed:10971756}.	EXTRA
P55154	DLTD_LACRH	Protein DltD	dltD	Lactobacillus rhamnosus	423	Cell membrane {ECO:0000269|PubMed:10781555}; Single-pass type II membrane protein {ECO:0000269|PubMed:10781555}; Extracellular side {ECO:0000250|UniProtKB:Q2FZW3}.	TM
A6QG30	ISDB_STAAE	Iron-regulated surface determinant protein B (Fur-regulated protein B) (Staphylococcal iron-regulated protein H) (Staphylococcus aureus surface protein J)	isdB frpB sasJ sirH NWMN_1040	Staphylococcus aureus (strain Newman)	645	Secreted, cell wall {ECO:0000269|PubMed:19398548, ECO:0000305|PubMed:11830639, ECO:0000305|PubMed:12574635}; Peptidoglycan-anchor {ECO:0000269|PubMed:19398548, ECO:0000305|PubMed:11830639, ECO:0000305|PubMed:12574635}. Note=Anchored to the cell wall by sortase A. {ECO:0000305|PubMed:11830639}.	CW
G2K449	MOGR_LISM4	Motility gene repressor MogR	mogR LMRG_00362	Listeria monocytogenes serotype 1/2a (strain 10403S)	306	Cytoplasm {ECO:0000269|PubMed:15302931}.	CYTO
P0C6P2	FIB_STAAU	Fibrinogen-binding protein	fib efb	Staphylococcus aureus	165	Secreted {ECO:0000269|PubMed:7934883}.	EXTRA
F9UTW9	GLPF3_LACPL	Glycerol uptake facilitator protein 3	glpF3 lp_0372	Lactobacillus plantarum (strain ATCC BAA-793 / NCIMB 8826 / WCFS1)	240	Cell membrane {ECO:0000269|PubMed:23799297}; Multi-pass membrane protein {ECO:0000255}.	TM
Q6TYB1	ICAB_STAEP	Poly-beta-1,6-N-acetyl-D-glucosamine N-deacetylase (PNAG N-deacetylase) (Poly-beta-1,6-GlcNAc N-deacetylase) (EC 3.5.1.-) (Biofilm polysaccharide intercellular adhesin deacetylase) (Biofilm PIA deacetylase) (Intercellular adhesion protein B)	icaB	Staphylococcus epidermidis	289	Secreted, cell wall {ECO:0000269|PubMed:15501828}. Note=Attached to the cell surface.	CW
Q9LAB5	ISAB_STAAU	Immunodominant staphylococcal antigen B	isaB	Staphylococcus aureus	175	Secreted {ECO:0000269|PubMed:11024354}.	EXTRA
Q9KWM4	LANNA_STAWA	Lantibiotic nukacin (Bacteriocin ISK-1)	nukA	Staphylococcus warneri	57	Secreted {ECO:0000269|PubMed:16233732, ECO:0000269|Ref.4}. Note=Through the specific ABC transporter NukT.	EXTRA
P86476	LANLB_BACLI	Lantibiotic lichenicidin VK21 A2 (LchA2)	lchA2	Bacillus licheniformis	72	Secreted {ECO:0000269|PubMed:20578714, ECO:0000305}.	EXTRA
Q8DR55	MAPZ_STRR6	Mid-cell-anchored protein Z	mapZ locZ spr0334	Streptococcus pneumoniae (strain ATCC BAA-255 / R6)	464	Cell membrane {ECO:0000255|HAMAP-Rule:MF_01941, ECO:0000269|PubMed:25470041}; Single-pass membrane protein {ECO:0000255, ECO:0000255|HAMAP-Rule:MF_01941}. Note=In newborn cells, forms a ring positioned at mid-cell. Soon after cell division starts and the cells begin elongating, the ring splits into two rings that, as elongation proceeds, move along and mark the future division sites (PubMed:25470…	TM
Q93Q23	MGT_STAA8	Monofunctional glycosyltransferase (MGT) (EC 2.4.1.129) (Peptidoglycan TGase)	mgt SAOUHSC_02012	Staphylococcus aureus (strain NCTC 8325)	269	Cell membrane {ECO:0000255|HAMAP-Rule:MF_01434, ECO:0000269|PubMed:11466281}; Single-pass membrane protein {ECO:0000255|HAMAP-Rule:MF_01434}.	TM
Q2G0U9	SLE1_STAA8	N-acetylmuramoyl-L-alanine amidase sle1 (EC 3.5.1.28)	sle1 aaa SAOUHSC_00427	Staphylococcus aureus (strain NCTC 8325)	334	Secreted {ECO:0000250}. Cell surface {ECO:0000269|PubMed:20472795}.	CW
Q02VB0	PEPO_LACLS	Neutral endopeptidase (EC 3.4.24.-) (Endopeptidase O)	pepO LACR_D16	Lactococcus lactis subsp. cremoris (strain SK11)	627	Cytoplasm {ECO:0000269|PubMed:8012609}.	CYTO
Q05044	SLAP_LACBR	S-layer protein (Surface layer protein)		Lactobacillus brevis	465	Secreted, cell wall, S-layer {ECO:0000269|PubMed:1429463}. Note=This bacterium is covered by a S-layer with tetragonal symmetry. {ECO:0000305|PubMed:1429463}.	CW
Q9L524	SRRA_STAAU	Transcriptional regulatory protein SrrA (Staphylococcal respiratory response protein A)	srrA	Staphylococcus aureus	241	Cytoplasm {ECO:0000269|PubMed:15060046}.	CYTO
Q8Y8H5	SRTA_LISMO	Sortase A (EC 3.4.22.-)	srtA lmo0929	Listeria monocytogenes serovar 1/2a (strain ATCC BAA-679 / EGD-e)	222	Cell membrane {ECO:0000269|PubMed:11929538}; Single-pass type II membrane protein {ECO:0000305}.	TM
P0CH29	NPRM_BACMB	Bacillolysin (EC 3.4.24.28) (Calcium-dependent exoproteinase) (Neutral protease)	nprM	Bacillus megaterium (strain ATCC 14581 / DSM 32 / JCM 2506 / NBRC 15308 / NCIMB 9376 / NCTC 10342 / VKM B-512)	562	Secreted {ECO:0000269|PubMed:8450307}.	EXTRA
Q7SIC3	SODM_VIRHA	Superoxide dismutase [Mn] (EC 1.15.1.1) (Fragment)	sodA	Virgibacillus halodenitrificans (Bacillus halodenitrificans)	202	Cytoplasm {ECO:0000269|PubMed:12457847}.	CYTO
Q2FWV6	SCIN_STAA8	Staphylococcal complement inhibitor (SCIN)	scn SAOUHSC_02167	Staphylococcus aureus (strain NCTC 8325)	116	Secreted {ECO:0000269|PubMed:16086019, ECO:0000269|PubMed:16882032}.	EXTRA
D5DQW6	SP2G_BACMQ	Sporulation sigma-E factor-processing peptidase (EC 3.4.23.-) (Membrane-associated aspartic protease) (Stage II sporulation protein GA)	spoIIGA BMQ_4271	Bacillus megaterium (strain ATCC 12872 / QMB1551)	307	Cell membrane {ECO:0000269|PubMed:9663680}; Multi-pass membrane protein {ECO:0000269|PubMed:9663680}. Note=Localized to the sporulation septum. Early in sporulating cells localized in an annulus at the septal periphery and later localized uniformly throughout the septa. {ECO:0000269|PubMed:9663680}.	TM
Q2FWP1	PHLC_STAA8	Phospholipase C (EC 3.1.4.3) (Beta-hemolysin) (Beta-toxin) (Sphingomyelinase) (SMase)	hlb SAOUHSC_02163/SAOUHSC_02240	Staphylococcus aureus (strain NCTC 8325)	330	Secreted {ECO:0000269|PubMed:20472795}.	EXTRA
Q9Z4Q7	PRDB_ACESD	D-proline reductase subunit gamma (EC 1.21.4.1) (D-proline reductase 26 kDa subunit)	prdB CLOST_2232	Acetoanaerobium sticklandii (strain ATCC 12662 / DSM 519 / JCM 1433 / NCIMB 10654) (Clostridium sticklandii)	242	Cytoplasm {ECO:0000269|PubMed:10085076}.	CYTO
Q9KI10	GERN_BACCE	Na(+)/H(+)-K(+) antiporter GerN	gerN	Bacillus cereus	387	Membrane {ECO:0000269|PubMed:11566988}; Multi-pass membrane protein {ECO:0000269|PubMed:11566988}.	TM
O32328	KDPB_CLOAB	Potassium-transporting ATPase ATP-binding subunit (EC 7.2.2.6) (ATP phosphohydrolase [potassium-transporting] B chain) (Potassium-binding and translocating subunit B) (Potassium-translocating ATPase B chain)	kdpB CA_C3681	Clostridium acetobutylicum (strain ATCC 824 / DSM 792 / JCM 1419 / LMG 5710 / VKM B-1787)	685	Cell membrane {ECO:0000255|HAMAP-Rule:MF_00285, ECO:0000269|PubMed:9226259}; Multi-pass membrane protein {ECO:0000255|HAMAP-Rule:MF_00285, ECO:0000269|PubMed:9226259}.	TM
P86013	LANPA_PAEPO	Lantibiotic paenibacillin		Paenibacillus polymyxa (Bacillus polymyxa)	30	Secreted {ECO:0000269|PubMed:17071789, ECO:0000269|PubMed:18625234}.	EXTRA
P31304	MTSA_STRSA	Manganese ABC transporter substrate-binding lipoprotein (Adhesin B) (Saliva-binding protein)	ssaB	Streptococcus sanguinis	309	Cell membrane {ECO:0000255|PROSITE-ProRule:PRU00303, ECO:0000269|PubMed:8419308}; Lipid-anchor {ECO:0000255|PROSITE-ProRule:PRU00303, ECO:0000269|PubMed:8419308}.	LIPO
Q5HCY1	ISAA_STAAC	Probable transglycosylase IsaA (EC 3.2.-.-) (Immunodominant staphylococcal antigen A)	isaA SACOL2584	Staphylococcus aureus (strain COL)	233	Secreted {ECO:0000269|PubMed:11681202}.	EXTRA
P83879	LICB_BACIU	Subpeptin JM4-B		Bacillus subtilis	12	Secreted {ECO:0000269|PubMed:16211432}.	EXTRA
P80019	PFKA_LACDE	ATP-dependent 6-phosphofructokinase (ATP-PFK) (Phosphofructokinase) (EC 2.7.1.11) (Phosphohexokinase)	pfkA	Lactobacillus delbrueckii subsp. bulgaricus	319	Cytoplasm {ECO:0000255|HAMAP-Rule:MF_00339, ECO:0000269|PubMed:1828763}.	CYTO
Q53922	PTU3C_STACT	PTS system glucoside-specific EIICBA component (EIICBA-Glc 2) [Includes: Glucoside permease IIC component (PTS system glucoside-specific EIIC component); Glucoside-specific phosphotransferase enzyme IIB component (EC 2.7.1.-) (PTS system glucoside-specific EIIB component); Glucoside-specific phosphotransferase enzyme IIA component (PTS system glucoside-specific EIIA component)]	glcB Sca_1000	Staphylococcus carnosus (strain TM300)	692	Cell membrane {ECO:0000255|PROSITE-ProRule:PRU00426, ECO:0000269|PubMed:10537210}; Multi-pass membrane protein {ECO:0000255|PROSITE-ProRule:PRU00426, ECO:0000269|PubMed:10537210}.	TM
C7G1H4	PASM1_LACPN	Bacteriocin plantaricin ASM1	bactA1	Lactobacillus plantarum	64	Secreted {ECO:0000269|PubMed:19939484}.	EXTRA
P50852	PTMCB_GEOSE	PTS system mannitol-specific EIICB component (EIICB-Mtl) (EII-Mtl) [Includes: Mannitol permease IIC component (PTS system mannitol-specific EIIC component); Mannitol-specific phosphotransferase enzyme IIB component (EC 2.7.1.197) (PTS system mannitol-specific EIIB component)]	mtlA	Geobacillus stearothermophilus (Bacillus stearothermophilus)	471	Cell membrane {ECO:0000255|PROSITE-ProRule:PRU00427, ECO:0000269|PubMed:8824601}; Multi-pass membrane protein {ECO:0000255|PROSITE-ProRule:PRU00427}.	TM
P86475	LANLA_BACLI	Lantibiotic lichenicidin VK21 A1 (LchA1)	lchA1	Bacillus licheniformis	74	Secreted {ECO:0000269|PubMed:20578714, ECO:0000305}.	EXTRA
Q97PA9	STKP_STRPN	Serine/threonine-protein kinase StkP (Ser/Thr-protein kinase StkP) (EC 2.7.11.1) (Eukaryotic-type Ser/Thr protein kinase) (ESTPK)	stkP SP_1732	Streptococcus pneumoniae serotype 4 (strain ATCC BAA-334 / TIGR4)	659	Cell membrane {ECO:0000269|PubMed:20223804}; Single-pass membrane protein {ECO:0000269|PubMed:20223804}. Note=The kinase domain is located intracellularly, while the C-terminal PASTA domain is exposed extracellularly, being surface accessible in vivo and recognized by the immune system (PubMed:20223804). However, another study in an avirulent strain (PubMed:19502404) showed that the C-terminal PA…	TM
Q2G1Q2	PLC_STAA8	1-phosphatidylinositol phosphodiesterase (EC 4.6.1.13) (Phosphatidylinositol diacylglycerol-lyase) (Phosphatidylinositol-specific phospholipase C) (PI-PLC)	plc SAOUHSC_00051	Staphylococcus aureus (strain NCTC 8325)	328	Secreted {ECO:0000269|PubMed:20472795}.	EXTRA
O31411	SACC_BACL7	Levanase (EC 3.2.1.65) (2,6-beta-D-fructan fructanohydrolase) (Endo-levanase) (Fragment)		Bacillus sp. (strain L7)	921	Secreted {ECO:0000269|PubMed:9297817}.	EXTRA
Q2G0L4	SDRD_STAA8	Serine-aspartate repeat-containing protein D	sdrD SAOUHSC_00545	Staphylococcus aureus (strain NCTC 8325)	1349	Secreted, cell wall {ECO:0000255|PROSITE-ProRule:PRU00477, ECO:0000269|PubMed:18800056, ECO:0000269|PubMed:20472795, ECO:0000305|PubMed:11830639}; Peptidoglycan-anchor {ECO:0000255|PROSITE-ProRule:PRU00477, ECO:0000269|PubMed:20472795, ECO:0000305|PubMed:11830639}. Note=Found in a ring-like distribution on the cell surface (PubMed:18800056). Colocalizes with ClfB (PubMed:18800056). Anchored to th…	CW
Q9LCB5	NHAG_BACAT	Na(+)/H(+) antiporter NhaG (Sodium/proton antiporter NhaG)	nhaG	Bacillus atrophaeus	524	Cell membrane {ECO:0000269|PubMed:11686935}; Multi-pass membrane protein {ECO:0000269|PubMed:11686935}.	TM
O06446	SECA1_STAA8	Protein translocase subunit SecA 1	secA1 SAOUHSC_00769	Staphylococcus aureus (strain NCTC 8325)	843	Cell membrane {ECO:0000255|HAMAP-Rule:MF_01382, ECO:0000269|PubMed:18621893}; Peripheral membrane protein {ECO:0000255|HAMAP-Rule:MF_01382, ECO:0000269|PubMed:18621893}; Cytoplasmic side {ECO:0000255|HAMAP-Rule:MF_01382, ECO:0000269|PubMed:18621893}. Cytoplasm {ECO:0000255|HAMAP-Rule:MF_01382, ECO:0000269|PubMed:18621893}. Note=Distribution is 50-50.	CYTO
Q08002	SHPI_STAHY	Neutral metalloprotease ShpI (EC 3.4.24.-)	shpI	Staphylococcus hyicus	438	Secreted {ECO:0000269|PubMed:8121397}.	EXTRA
Q2FWP0	LUKL1_STAA8	Uncharacterized leukocidin-like protein 1	SAOUHSC_02241	Staphylococcus aureus (strain NCTC 8325)	338	Secreted {ECO:0000269|PubMed:20472795}.	EXTRA
Q8Y9T5	LNTA_LISMO	Listeria nuclear targeted protein A	lntA lmo0438	Listeria monocytogenes serovar 1/2a (strain ATCC BAA-679 / EGD-e)	205	Secreted {ECO:0000269|PubMed:21252314}. Host nucleus {ECO:0000269|PubMed:21252314}.	EXTRA
Q9Z4P6	PRDA_ACESD	D-proline reductase proprotein PrdA (EC 1.21.4.1) [Cleaved into: D-proline reductase subunit beta (D-proline reductase 45 kDa subunit); D-proline reductase subunit alpha (D-proline reductase 23 kDa subunit)]	prdA CLOST_2234	Acetoanaerobium sticklandii (strain ATCC 12662 / DSM 519 / JCM 1433 / NCIMB 10654) (Clostridium sticklandii)	629	Cytoplasm {ECO:0000269|PubMed:10085076}.	CYTO
P86526	RHAMA_LACRH	Bacteriocin rhamnosin A (Fragment)		Lactobacillus rhamnosus	13	Secreted {ECO:0000269|PubMed:19796123}.	EXTRA
H6LC32	RNFC_ACEWD	Na(+)-translocating ferredoxin:NAD(+) oxidoreductase complex subunit C (EC 7.2.1.2) (Rnf electron transport complex subunit C)	rnfC Awo_c22060	Acetobacterium woodii (strain ATCC 29683 / DSM 1030 / JCM 2381 / KCTC 1655 / WB1)	443	Cell membrane {ECO:0000255|HAMAP-Rule:MF_00461, ECO:0000269|PubMed:19222539}; Peripheral membrane protein {ECO:0000255|HAMAP-Rule:MF_00461}.	CYTO
Q5HJF4	PFLB_STAAC	Formate acetyltransferase (EC 2.3.1.54) (Pyruvate formate-lyase)	pflB SACOL0204	Staphylococcus aureus (strain COL)	749	Cytoplasm {ECO:0000269|PubMed:14617657}.	CYTO
D3WYW0	LEVS_LACGS	Levansucrase (EC 2.4.1.10)	levG ftf	Lactobacillus gasseri	768	Secreted, cell wall {ECO:0000255|PROSITE-ProRule:PRU00477}; Peptidoglycan-anchor {ECO:0000255|PROSITE-ProRule:PRU00477}. Cell surface {ECO:0000269|PubMed:20075040}.	CW
O87236	LANA1_LACLL	Lantibiotic lacticin 3147 A1	ltnA1 ltnA ORF00035	Lactococcus lactis subsp. lactis (Streptococcus lactis)	59	Secreted {ECO:0000269|PubMed:10608807, ECO:0000269|PubMed:10971756}.	EXTRA
Q2G2M2	MPRF_STAA8	Phosphatidylglycerol lysyltransferase (EC 2.3.2.3) (Lysylphosphatidylglycerol synthase) (LPG synthase) (Multiple peptide resistance factor)	mprF SAOUHSC_01359	Staphylococcus aureus (strain NCTC 8325)	840	Cell membrane {ECO:0000269|PubMed:14702396}; Multi-pass membrane protein {ECO:0000269|PubMed:14702396}.	TM
D3JTC2	PLYB_PAEAM	Pectate lyase B (EC 4.2.2.2) (Pectin lyase) (EC 4.2.2.10)	pelB	Paenibacillus amylolyticus	391	Secreted {ECO:0000269|PubMed:20622125}.	EXTRA
D3VML5	PZNA_BACVZ	Plantazolicin (PZN) (Plantazolicin A) (Plantazolicin B) (cpd1335)	pznA ptnA RBAM_007445	Bacillus velezensis (strain DSM 23117 / BGSC 10A6 / FZB42) (Bacillus amyloliquefaciens subsp. plantarum)	41	Secreted, cell wall {ECO:0000269|PubMed:20971906, ECO:0000269|PubMed:21950656}.	CW
P21171	P60_LISMO	Probable endopeptidase p60 (EC 3.4.-.-) (Invasion-associated protein p60)	iap lmo0582	Listeria monocytogenes serovar 1/2a (strain ATCC BAA-679 / EGD-e)	484	Cell surface {ECO:0000269|PubMed:16247833}. Secreted {ECO:0000269|PubMed:22837151}.	CW
P85147	ETC76_ENTSX	Enterocin E-760 (Bacteriocin E-760)		Enterococcus sp.	62	Secreted {ECO:0000269|PubMed:18086839}.	EXTRA
Q0AZ34	ETFB_SYNWW	Electron transfer flavoprotein subunit beta	etfB Swol_0696	Syntrophomonas wolfei subsp. wolfei (strain DSM 2245B / Goettingen)	252	Cytoplasm {ECO:0000269|PubMed:23468890}.	CYTO
A0A0H2XG66	ESSB_STAA3	Type VII secretion system protein EssB	essB SAUSA300_0282	Staphylococcus aureus (strain USA300)	444	Cell membrane {ECO:0000269|PubMed:23006124}; Single-pass membrane protein {ECO:0000255}.	TM
P85220	HLY2C_STACC	Hemolysin H2C		Staphylococcus cohnii subsp. cohnii	18	Secreted {ECO:0000269|PubMed:18752624}.	EXTRA
Q8Y3L4	INLJ_LISMO	Internalin J	inlJ lmo2821	Listeria monocytogenes serovar 1/2a (strain ATCC BAA-679 / EGD-e)	851	Secreted, cell wall {ECO:0000255|PROSITE-ProRule:PRU00477, ECO:0000269|PubMed:18227172, ECO:0000269|PubMed:21725001}; Peptidoglycan-anchor {ECO:0000255|PROSITE-ProRule:PRU00477}. Note=No protein is expressed when grown in liquid culture; protein is detected 72 hours post-inoculation in intravenously infected mice (PubMed:18227172). Upon expression under control of a heterologous promoter during e…	CW
B3EWP7	LIN50_BACLI	Bacteriocin licheniocin 50.2 (Fragment)		Bacillus licheniformis	15	Secreted {ECO:0000269|PubMed:24238327}.	EXTRA
P85513	GELL_GEOSE	Gellan lyase (EC 4.2.2.25) (Fragments)		Geobacillus stearothermophilus (Bacillus stearothermophilus)	204	Secreted {ECO:0000269|PubMed:16482399}.	EXTRA
C5W022	IGMDE_STRSE	IgM protease (EC 3.4.22.-) (Immunoglobulin M-degrading enzyme of S.suis) (IdeSsuis)	ide SSU0496	Streptococcus suis (strain P1/7)	1141	Cell membrane {ECO:0000269|PubMed:23243300}; Single-pass membrane protein {ECO:0000269|PubMed:23243300}. Secreted {ECO:0000269|PubMed:23243300}. Note=Is released into the extracellular space and remains at least transiently attached to the bacterial surface, likely via its C-terminal transmembrane domain.	CW
G3KIM7	ETFB_ANAPI	Acryloyl-CoA reductase electron transfer subunit gamma (Electron transfer flavoprotein small subunit) (ETFSS) (Electron transfer flavoprotein subunit gamma) (Gamma-ETF)	acrB	Anaerotignum propionicum (Clostridium propionicum)	267	Cytoplasm {ECO:0000269|PubMed:12603323}.	CYTO
Q2G155	LIP2_STAA8	Lipase 2 (EC 3.1.1.3) (Glycerol ester hydrolase 2)	lip2 geh SAOUHSC_00300	Staphylococcus aureus (strain NCTC 8325)	690	Secreted {ECO:0000269|PubMed:20472795}.	EXTRA
Q8Y8Q5	LMCA1_LISMO	Calcium-transporting ATPase lmo0841 (EC 7.2.2.10) (LMCA1)	lmo0841	Listeria monocytogenes serovar 1/2a (strain ATCC BAA-679 / EGD-e)	880	Cell membrane {ECO:0000269|PubMed:21047776, ECO:0000269|PubMed:21636921}; Multi-pass membrane protein {ECO:0000269|PubMed:21047776, ECO:0000269|PubMed:21636921}.	TM
Q0AVM2	HBD_SYNWW	3-hydroxybutyryl-CoA dehydrogenase (EC 1.1.1.35)	Swol_1935	Syntrophomonas wolfei subsp. wolfei (strain DSM 2245B / Goettingen)	279	Cytoplasm {ECO:0000269|PubMed:23468890}.	CYTO
P82243	BLCI_BACIU	Antimicrobial peptide LCI		Bacillus subtilis	47	Secreted {ECO:0000269|Ref.1}.	EXTRA
A0A0H2VG78	GLCP_STAES	Glucose transporter GlcP (Glucose/H(+) symporter)	glcP SE_0247	Staphylococcus epidermidis (strain ATCC 12228)	446	Cell membrane {ECO:0000269|PubMed:24127585}; Multi-pass membrane protein {ECO:0000269|PubMed:24127585}.	TM
Q5HKP9	ICAD_STAEQ	Poly-beta-1,6-N-acetyl-D-glucosamine synthesis protein IcaD (PGA synthesis protein IcaD) (Poly-beta-1,6-GlcNAc synthesis protein IcaD) (Biofilm polysaccharide intercellular adhesin synthesis protein IcaD) (Biofilm PIA synthesis protein IcaD) (Intercellular adhesion protein D)	icaD SERP2294	Staphylococcus epidermidis (strain ATCC 35984 / RP62A)	101	Cell membrane {ECO:0000269|PubMed:9660830}; Multi-pass membrane protein {ECO:0000269|PubMed:9660830}.	TM
Q0Z8B6	HJM79_ENTHR	Bacteriocin hiracin-JM79 (Class II sec-dependent bacteriocin)	hirJM79	Enterococcus hirae	74	Secreted {ECO:0000269|PubMed:17326750}.	EXTRA
P84886	CURVA_LACCU	Bacteriocin curvaticin (Fragment)		Lactobacillus curvatus	30	Secreted {ECO:0000269|PubMed:16244793}.	EXTRA
Q2G178	ESSG_STAA8	Type VII secretion system protein EsaG	essG esaG SAOUHSC_00269	Staphylococcus aureus (strain NCTC 8325)	163	Cytoplasm {ECO:0000269|PubMed:27723728}.	CYTO
A0A0H3KDT7	ESSD_STAAE	Type VII secretion systems protein EssD (Ess-associated gene D) (Nuclease toxin EssD)	essD esaD NWMN_0228	Staphylococcus aureus (strain Newman)	617	Secreted {ECO:0000250|UniProtKB:Q2G179}. Cell membrane {ECO:0000269|PubMed:21278286}. Note=Released from the cell in a form that is immediately active while EssG partner protein remains in the producing cell where it may potentially serve further protective functions. {ECO:0000250|UniProtKB:Q2G179}.	EXTRA
P0A0A5	FEMA_STAAU	Aminoacyltransferase FemA (EC 2.3.2.17) (Factor essential for expression of methicillin resistance A) (N-acetylmuramoyl-L-alanyl-D-glutamyl-L-lysyl-(N6-glycyl)-D-alanyl-D-alanine-diphosphoundecaprenyl-N-acetylglucosamine:glycine glycyltransferase)	femA	Staphylococcus aureus	420	Cytoplasm {ECO:0000269|PubMed:7590176}.	CYTO
C0HK82	CU317_LACCU	Bacteriocin curvaticin DN317		Lactobacillus curvatus	47	Secreted {ECO:0000269|PubMed:27812926}.	EXTRA
A6QG31	ISDA_STAAE	Iron-regulated surface determinant protein A (Fur-regulated protein A) (Staphylococcal transferrin-binding protein A)	isdA frpA stbA NWMN_1041	Staphylococcus aureus (strain Newman)	350	Secreted, cell wall {ECO:0000269|PubMed:19398548}; Peptidoglycan-anchor {ECO:0000305}. Note=Encodes an LPXTG motif-containing sorting signal that targets to the cell wall, which is catalyzed by sortase A. {ECO:0000305|PubMed:12574635}.	CW
J7T3V5	CSXA_CLOS1	Exosporium protein A	csxA CLOSPO_00498	Clostridium sporogenes (strain ATCC 15579)	308	Spore wall {ECO:0000269|PubMed:27375261}. Note=Localizes to the exosporium. {ECO:0000269|PubMed:27375261}.	CW
Q5HKQ0	ICAA_STAEQ	Poly-beta-1,6-N-acetyl-D-glucosamine synthase (PNAG synthase) (Poly-beta-1,6-GlcNAc synthase) (EC 2.4.1.-) (Biofilm polysaccharide intercellular adhesin synthesis protein IcaA) (Biofilm PIA synthesis protein IcaA) (Intercellular adhesion protein A) (N-acetylglucosaminyltransferase IcaA)	icaA SERP2293	Staphylococcus epidermidis (strain ATCC 35984 / RP62A)	412	Cell membrane {ECO:0000269|PubMed:9660830}; Multi-pass membrane protein {ECO:0000269|PubMed:9660830}.	TM
Q04LE4	FTSX_STRP2	Cell division protein FtsX	ftsX SPD_0660	Streptococcus pneumoniae serotype 2 (strain D39 / NCTC 7466)	308	Cell membrane {ECO:0000269|PubMed:22006325}; Multi-pass membrane protein {ECO:0000255, ECO:0000269|PubMed:22006325}.	TM
P63186	GGT_BACNA	Glutathione hydrolase proenzyme (EC 3.4.19.13) (Gamma-glutamyltranspeptidase proenzyme) (Gamma-GTP) (EC 2.3.2.2) [Cleaved into: Glutathione hydrolase large chain; Glutathione hydrolase small chain]	ggt	Bacillus subtilis subsp. natto	587	Secreted {ECO:0000269|PubMed:1371053}.	EXTRA
P18568	BINB2_LYSSH	Binary larvicide subunit BinB (51.4 kDa insecticidal toxin) (BinB protein) (Larvicidal toxin protein P51)	binB sph04	Lysinibacillus sphaericus (Bacillus sphaericus)	448	Spore wall, perispore {ECO:0000269|PubMed:16346157}.	CW
Q5WNW9	BCRR_ENTFL	HTH-type transcriptional activator BcrR	bcrR	Enterococcus faecalis (Streptococcus faecalis)	204	Cell membrane {ECO:0000269|PubMed:18227063, ECO:0000269|PubMed:30777814}; Multi-pass membrane protein {ECO:0000255}.	TM
Q2G184	ESSC_STAA8	Type VII secretion system protein EssC	essC SAOUHSC_00262	Staphylococcus aureus (strain NCTC 8325)	1479	Cell membrane {ECO:0000269|PubMed:26785823}; Multi-pass membrane protein {ECO:0000255}.	TM
A1C3L9	GTFA_STRPA	UDP-N-acetylglucosamine--peptide N-acetylglucosaminyltransferase GtfA subunit (EC 2.4.1.-) (Glycosyltransferase Gtf1) (Glycosyltransferase GtfA)	gtfA gtf1	Streptococcus parasanguinis	504	Cytoplasm {ECO:0000255|HAMAP-Rule:MF_01472, ECO:0000269|PubMed:21862581}. Cell membrane {ECO:0000255|HAMAP-Rule:MF_01472, ECO:0000269|PubMed:21862581}; Peripheral membrane protein {ECO:0000255|HAMAP-Rule:MF_01472, ECO:0000305|PubMed:21862581}. Note=Cell membrane association requires GtfB (Gtf2), protein is more active and protected from trypsin (PubMed:21862581). {ECO:0000255|HAMAP-Rule:MF_01472,…	CYTO
Q2FZW4	DLTC_STAA8	D-alanyl carrier protein (DCP) (D-alanine--poly(phosphoribitol) ligase subunit 2)	dltC SAOUHSC_00871	Staphylococcus aureus (strain NCTC 8325)	78	Cytoplasm {ECO:0000255|HAMAP-Rule:MF_00565, ECO:0000269|PubMed:23858088}.	CYTO
Q2G188	ESAA_STAA8	Type VII secretion system accessory factor EsaA	esaA SAOUHSC_00258	Staphylococcus aureus (strain NCTC 8325)	1009	Cell membrane {ECO:0000269|PubMed:26785823}; Multi-pass membrane protein {ECO:0000255}.	TM
A0A0H2XI99	ESXA_STAA3	Type VII secretion system extracellular protein A (Ess extracellular protein A)	esxA SAUSA300_0278	Staphylococcus aureus (strain USA300)	97	Secreted {ECO:0000269|PubMed:24033479, ECO:0000269|PubMed:25047846}. Note=Secreted via the ESAT-6 secretion system (Ess) / type VII secretion system (T7SS). {ECO:0000305}.	EXTRA
Q8CWP9	DIV4A_STRR6	Cell division protein DivIVA	divIVA spr1505	Streptococcus pneumoniae (strain ATCC BAA-255 / R6)	262	Cytoplasm {ECO:0000269|PubMed:17098892}. Note=Localizes primarily near the membrane at the midcell division sites (as a ring) and at the cell poles (as dots) simultaneously. DivIVA is recruited to the septum at a later stage than FtsZ and is retained at the poles after cell separation.	CYTO
Q833V7	GELE_ENTFA	Gelatinase (EC 3.4.24.30) (Coccolysin)	gelE EF_1818	Enterococcus faecalis (strain ATCC 700802 / V583)	510	Secreted {ECO:0000269|PubMed:17261598}.	EXTRA
P84709	BAP1_LACCU	Bioactive peptide 1 (BAP1) (Fragment)		Lactobacillus curvatus	12	Secreted {ECO:0000269|Ref.1}.	EXTRA
Q0ZS23	ATPF_CLOPD	ATP synthase subunit b, sodium ion specific (ATP synthase F(0) sector subunit b) (ATPase subunit I) (F-type ATPase subunit b) (F-ATPase subunit b)	atpF	Clostridium paradoxum	169	Cell membrane {ECO:0000269|PubMed:16816177}; Single-pass membrane protein {ECO:0000269|PubMed:16816177}.	TM
P12287	BLAR_BACLI	Regulatory protein BlaR1	blaR1 penR1	Bacillus licheniformis	601	Cell membrane {ECO:0000269|PubMed:9076730}; Multi-pass membrane protein {ECO:0000269|PubMed:9076730}.	TM
A6QH29	EBPS_STAAE	Elastin-binding protein EbpS	ebpS NWMN_1389	Staphylococcus aureus (strain Newman)	486	Cell membrane {ECO:0000269|PubMed:11684686}; Single-pass membrane protein {ECO:0000269|PubMed:11684686}.	CW TM
A6QF98	EMP_STAAE	Extracellular matrix protein-binding protein emp	ssp NWMN_0758	Staphylococcus aureus (strain Newman)	340	Cell surface {ECO:0000269|PubMed:11698365}.	CW
P85148	ETC50_ENTFC	Bacteriocin E50-52		Enterococcus faecium (Streptococcus faecium)	39	Secreted {ECO:0000269|PubMed:18293921}.	EXTRA
Q5HH27	FMTA_STAAC	Teichoic acid D-alanine hydrolase (EC 3.1.1.103) (Teichoic acid D-alanine esterase)	fmtA fmt SACOL1066	Staphylococcus aureus (strain COL)	397	Cell membrane {ECO:0000269|PubMed:10471551}; Peripheral membrane protein {ECO:0000269|PubMed:10471551}.	CYTO
A0A0H2XDF9	ESXD_STAA3	Type VII secretion system extracellular protein D (Ess extracellular protein D)	esxD SAUSA300_0287	Staphylococcus aureus (strain USA300)	105	Secreted {ECO:0000269|PubMed:24033479}. Note=Secreted via the ESAT-6 secretion system (Ess) / type VII secretion system (T7SS). {ECO:0000305}.	EXTRA
P0C051	ESXC_STAAE	Type VII secretion system extracellular protein C (Ess extracellular protein C)	esxC esaC NWMN_0224	Staphylococcus aureus (strain Newman)	130	Secreted {ECO:0000269|PubMed:18554323}. Note=Secreted during infection via the ESAT-6 secretion system (Ess) / type VII secretion system (T7SS). {ECO:0000269|PubMed:18554323}.	EXTRA
Q2FUY2	CLFB_STAA8	Clumping factor B (Fibrinogen receptor B) (Fibrinogen-binding protein B)	clfB SAOUHSC_02963	Staphylococcus aureus (strain NCTC 8325)	877	Secreted, cell wall {ECO:0000255|PROSITE-ProRule:PRU00477, ECO:0000269|PubMed:18800056, ECO:0000305|PubMed:11830639}; Peptidoglycan-anchor {ECO:0000255|PROSITE-ProRule:PRU00477, ECO:0000305|PubMed:11830639}. Note=Found in a ring-like distribution on the cell surface (PubMed:18800056). Colocalizes with SdrD (PubMed:18800056). Anchored to the cell wall by sortase A (Probable). {ECO:0000269|PubMed:1…	CW
Q8RP81	ENO_STRAG	Enolase (EC 4.2.1.11) (2-phospho-D-glycerate hydro-lyase) (2-phosphoglycerate dehydratase)	eno	Streptococcus agalactiae	438	Cytoplasm {ECO:0000255|HAMAP-Rule:MF_00318, ECO:0000269|PubMed:11854208}. Secreted {ECO:0000255|HAMAP-Rule:MF_00318, ECO:0000269|PubMed:11854208}. Cell surface {ECO:0000255|HAMAP-Rule:MF_00318, ECO:0000269|PubMed:11854208}. Note=Fractions of enolase are present in both the cytoplasm and on the cell surface. The export of enolase possibly depends on the covalent binding to the substrate; once secr…	CYTO
P37214	ERA_STRMU	GTPase Era (SGP)	era spg SMU_1617	Streptococcus mutans serotype c (strain ATCC 700610 / UA159)	299	Cytoplasm {ECO:0000269|PubMed:7790064}. Cell membrane {ECO:0000269|PubMed:7790064}; Peripheral membrane protein {ECO:0000269|PubMed:7790064}.	CYTO
A0A0P0C3P7	BS222_STAPS	Bacteriocin BacSp222		Staphylococcus pseudintermedius	50	Secreted {ECO:0000269|PubMed:26411997}.	EXTRA
Q8GFE2	CPLR_DESHA	Chlorophenol reductase (Ortho-chlorophenol reductive dehalogenase)		Desulfitobacterium hafniense (Desulfitobacterium frappieri)	327	Secreted {ECO:0000269|PubMed:12697029}. Secreted, cell wall {ECO:0000269|PubMed:12697029}. Cell membrane {ECO:0000269|PubMed:12697029}. Note=Associated with the cell membrane. Probably binds to peptidoglycans of the cell membrane and cell wall.	CW
Q9R9H8	BBMA_BACIU	Intracellular maltogenic amylase (EC 3.2.1.-)	bbmA	Bacillus subtilis	588	Cytoplasm {ECO:0000269|PubMed:10825545}.	CYTO
Q8RJB2	BZRD_BACCE	Benzil reductase ((S)-benzoin forming) (EC 1.1.1.320)	yueD	Bacillus cereus	249	Cytoplasm {ECO:0000269|PubMed:11796169}.	CYTO
Q2G181	ESSE_STAA8	Type VII secretion system protein EsaE	essE esaE SAOUHSC_00266	Staphylococcus aureus (strain NCTC 8325)	224	Secreted {ECO:0000269|PubMed:27723728}.	EXTRA
P0C047	ESXB_STAAE	Type VII secretion system extracellular protein B (Ess extracellular protein B)	esxB NWMN_0225	Staphylococcus aureus (strain Newman)	104	Secreted {ECO:0000269|PubMed:15657139}. Note=Secreted via the ESAT-6 secretion system (Ess) / type VII secretion system (T7SS). {ECO:0000305}.	EXTRA
Q0ZS22	ATPD_CLOPD	ATP synthase subunit delta, sodium ion specific (ATP synthase F(1) sector subunit delta) (F-type ATPase subunit delta) (F-ATPase subunit delta)	atpH	Clostridium paradoxum	180	Cell membrane {ECO:0000255|HAMAP-Rule:MF_01416, ECO:0000269|PubMed:16816177}; Peripheral membrane protein {ECO:0000255|HAMAP-Rule:MF_01416, ECO:0000269|PubMed:16816177}.	CYTO
P0C050	ESAB_STAAE	Type VII secretion system accessory factor EsaB	esaB NWMN_0221.1	Staphylococcus aureus (strain Newman)	80	Cytoplasm {ECO:0000269|PubMed:18554323}.	CYTO
J7SGD5	CSXC_CLOS1	Exosporium protein C	csxC CLOSPO_03765	Clostridium sporogenes (strain ATCC 15579)	273	Spore wall {ECO:0000269|PubMed:27375261}. Note=Localizes to the exosporium. {ECO:0000269|PubMed:27375261}.	CW
P81949	DGPA_BACLI	D-alpha-glycerophosphatase (D-GPase) (EC 3.1.3.-) (Fragment)		Bacillus licheniformis	20	Cytoplasm {ECO:0000269|PubMed:9439579}.	CYTO
P11162	PTLCB_STAAU	PTS system lactose-specific EIICB component (EIICB-Lac) (EII-Lac) [Includes: PTS system lactose-specific EIIC component (Lactose permease IIC component); PTS system lactose-specific EIIB component (EC 2.7.1.207) (Lactose-specific phosphotransferase enzyme IIB component)]	lacE	Staphylococcus aureus	570	Cell membrane {ECO:0000255|PROSITE-ProRule:PRU00428, ECO:0000269|PubMed:11947593, ECO:0000269|PubMed:5156374, ECO:0000269|PubMed:7737179}; Multi-pass membrane protein {ECO:0000255|PROSITE-ProRule:PRU00428, ECO:0000305|PubMed:2824493, ECO:0000305|PubMed:7053084}.	TM
P14319	QACC_STAAU	Quaternary ammonium compound-resistance protein QacC (Ethidium bromide resistance protein) (Multidrug resistance protein) (Quaternary ammonium determinant C)	qacC ebr smr	Staphylococcus aureus	107	Cell membrane {ECO:0000269|PubMed:7751293}; Multi-pass membrane protein {ECO:0000269|PubMed:7751293}.	TM
Q2G0X7	SSL3_STAA8	Staphylococcal superantigen-like 3	ssl3 SAOUHSC_00386	Staphylococcus aureus (strain NCTC 8325)	356	Secreted {ECO:0000269|PubMed:28858870}.	EXTRA
P96793	XYLQ_LACPE	Alpha-xylosidase XylQ (EC 3.2.1.177)	xylQ	Lactobacillus pentosus	762	Cell membrane {ECO:0000269|PubMed:9573180}; Peripheral membrane protein {ECO:0000269|PubMed:9573180}; Cytoplasmic side {ECO:0000269|PubMed:9573180}.	CYTO
P0C1U8	SSPA_STAAU	Glutamyl endopeptidase (EC 3.4.21.19) (Endoproteinase Glu-C) (Staphylococcal serine proteinase) (V8 protease) (V8 proteinase)	sspA	Staphylococcus aureus	336	Secreted {ECO:0000269|PubMed:4627743}.	EXTRA
Q2G2F3	TRAP_STAA8	Signal transduction protein TRAP (Target of RNAIII-activating protein)	traP SAOUHSC_01964	Staphylococcus aureus (strain NCTC 8325)	167	Membrane {ECO:0000269|PubMed:14726534}. Note=Membrane-associated.	CYTO
Q81BL7	TSPO_BACCR	Tryptophan-rich protein TspO	tspO BC_3136	Bacillus cereus (strain ATCC 14579 / DSM 31 / JCM 2152 / NBRC 15305 / NCIMB 9373 / NRRL B-3711)	153	Cell membrane {ECO:0000305}; Multi-pass membrane protein {ECO:0000269|PubMed:25635100}. Membrane {ECO:0000269|PubMed:25635100}; Multi-pass membrane protein {ECO:0000269|PubMed:25635100}.	TM
Q2G2U4	WALK_STAA8	Sensor protein kinase WalK (EC 2.7.13.3)	walK yycG SAOUHSC_00021	Staphylococcus aureus (strain NCTC 8325)	608	Cell membrane {ECO:0000269|PubMed:27389096}; Multi-pass membrane protein {ECO:0000255}.	TM
Q2G2J2	SSAA2_STAA8	Staphylococcal secretory antigen ssaA2	ssaA2 SAOUHSC_02571	Staphylococcus aureus (strain NCTC 8325)	267	Secreted {ECO:0000269|PubMed:20472795}.	EXTRA
Q8Y678	STP1_LISMO	Serine/threonine phosphatase stp (EC 3.1.3.16)	stp lmo1821	Listeria monocytogenes serovar 1/2a (strain ATCC BAA-679 / EGD-e)	252	Cytoplasm {ECO:0000269|PubMed:15813732}. Membrane {ECO:0000269|PubMed:15813732}; Peripheral membrane protein {ECO:0000269|PubMed:15813732}.	CYTO
Q8GJ44	XYNA1_THEST	Endo-1,4-beta-xylanase A (EC 3.2.1.8) (1,4-beta-D-xylan xylanohydrolase A) (Xylanase 11A) (Xyn11A)	xynA	Thermoclostridium stercorarium (Clostridium stercorarium)	651	Secreted {ECO:0000269|PubMed:15256568}.	EXTRA
Q9EYW6	SSPC_STAA8	Staphostatin B (Staphylococcal cysteine protease B inhibitor)	sspC SAOUHSC_00986	Staphylococcus aureus (strain NCTC 8325)	109	Cytoplasm {ECO:0000269|PubMed:12890028}.	CYTO
Q93KD6	TUPA_PEPAC	Tungstate-binding protein TupA	tupA	Peptoclostridium acidaminophilum (Eubacterium acidaminophilum)	286	Cell membrane {ECO:0000269|PubMed:11292832}; Lipid-anchor {ECO:0000255|PROSITE-ProRule:PRU00303}.	LIPO
Q9X3P3	VANT_ENTGA	Serine/alanine racemase (EC 5.1.1.-) (EC 5.1.1.1) (Vancomycin C-type resistance protein VanT)	vanT	Enterococcus gallinarum	698	Cell membrane {ECO:0000269|PubMed:10209740, ECO:0000269|PubMed:10878136}; Multi-pass membrane protein {ECO:0000269|PubMed:10209740, ECO:0000269|PubMed:10878136}.	TM
Q9L523	SRRB_STAAU	Sensor protein SrrB (EC 2.7.13.3) (Staphylococcal respiratory response protein B)	srrB	Staphylococcus aureus	583	Cell membrane {ECO:0000269|PubMed:15060046}; Multi-pass membrane protein {ECO:0000269|PubMed:15060046}.	TM
Q2FZP7	UGTP_STAA8	Processive diacylglycerol beta-glucosyltransferase (EC 2.4.1.315) (Beta-diglucosyldiacylglycerol synthase) (Beta-DGS) (DGlcDAG synthase) (Glc2-DAG synthase) (Beta-gentiobiosyldiacylglycerol synthase) (Beta-monoglucosyldiacylglycerol synthase) (Beta-MGS) (MGlcDAG synthase) (Diglucosyl diacylglycerol synthase (1,6-linking)) (Glucosyl-beta-1,6-glucosyldiacylglycerol synthase) (UDP glucosyltransferas…	ugtP ypfP SAOUHSC_00953	Staphylococcus aureus (strain NCTC 8325)	391	Cell membrane {ECO:0000255|HAMAP-Rule:MF_01280, ECO:0000269|PubMed:11344159}.	CYTO
Q99T13	Y1866_STAAM	Putative multidrug export ATP-binding/permease protein SAV1866 (EC 7.6.2.-)	SAV1866	Staphylococcus aureus (strain Mu50 / ATCC 700699)	578	Cell membrane {ECO:0000269|PubMed:16943773}; Multi-pass membrane protein {ECO:0000255|PROSITE-ProRule:PRU00441, ECO:0000269|PubMed:16943773}.	TM
Q0AVM3	THLA_SYNWW	Acetyl-CoA acetyltransferase (EC 2.3.1.9) (Acetoacetyl-CoA thiolase)	Swol_1934	Syntrophomonas wolfei subsp. wolfei (strain DSM 2245B / Goettingen)	396	Cytoplasm {ECO:0000269|PubMed:23468890}.	CYTO
P37711	VANY_ENTFC	D-alanyl-D-alanine carboxypeptidase (D,D-carboxypeptidase) (D-Ala-D-Ala carboxypeptidase) (DD-carboxypeptidase) (EC 3.4.17.-)	vanY	Enterococcus faecium (Streptococcus faecium)	303	Cell membrane {ECO:0000269|PubMed:1510448}; Single-pass membrane protein {ECO:0000255}.	TM
Q8YAJ5	Y130_LISMO	Cell wall protein Lmo0130	lmo0130	Listeria monocytogenes serovar 1/2a (strain ATCC BAA-679 / EGD-e)	784	Secreted, cell wall {ECO:0000255|PROSITE-ProRule:PRU00477, ECO:0000269|PubMed:11929538, ECO:0000269|PubMed:16247833, ECO:0000269|PubMed:22837151}; Peptidoglycan-anchor {ECO:0000255|PROSITE-ProRule:PRU00477, ECO:0000269|PubMed:11929538, ECO:0000269|PubMed:16247833}. Note=In the absence of SrtA in exponential phase some protein is still anchored to the cell wall while a very small amount is secrete…	CW
Q2G0L5	SDRC_STAA8	Serine-aspartate repeat-containing protein C	sdrC SAOUHSC_00544	Staphylococcus aureus (strain NCTC 8325)	995	Secreted, cell wall {ECO:0000255|PROSITE-ProRule:PRU00477, ECO:0000269|PubMed:18800056}; Peptidoglycan-anchor {ECO:0000255|PROSITE-ProRule:PRU00477}. Note=Found in a ring-like distribution on the cell surface (PubMed:18800056). Anchored to the cell wall by sortase A (Probable). {ECO:0000269|PubMed:18800056, ECO:0000305}.	CW
Q05888	UDPK_STRMU	Undecaprenol kinase (UdpK) (EC 2.7.1.66)	dgkA dgk SMU_1618	Streptococcus mutans serotype c (strain ATCC 700610 / UA159)	137	Cell membrane {ECO:0000269|PubMed:12654811}; Multi-pass membrane protein {ECO:0000269|PubMed:12654811}.	TM
P83513	XY11A_PSEXY	Bifunctional xylanase/deacetylase [Includes: Endo-1,4-beta-xylanase 11A (EC 3.2.1.8) (Xylanase XynT) (Xylanase xyn11A); Acetylated xylan deacetylase (EC 3.5.1.-)]	xyn11A xynT	Pseudobutyrivibrio xylanivorans	602	Secreted {ECO:0000269|Ref.2, ECO:0000305}.	EXTRA
Q2G222	Y2979_STAA8	N-acetylmuramoyl-L-alanine amidase domain-containing protein SAOUHSC_02979	SAOUHSC_02979	Staphylococcus aureus (strain NCTC 8325)	619	Secreted {ECO:0000269|PubMed:18621893, ECO:0000269|PubMed:20472795}.	EXTRA
P0C8P7	THCL_BACBA	Thiocillin		Bacillus badius	14	Secreted {ECO:0000269|PubMed:819410}.	EXTRA
Q8KNP3	TUBZ_BACTI	Tubulin-like protein TubZ (EC 3.6.5.-) (FtsZ-like protein TubZ-Bt)	tubZ ATN07_33550 pBt156	Bacillus thuringiensis subsp. israelensis	484	Cytoplasm {ECO:0000269|PubMed:17510284}. Note=Forms long, dynamic filaments. {ECO:0000269|PubMed:17510284, ECO:0000269|PubMed:18198178, ECO:0000269|PubMed:20974911}.	CYTO
Q9AQS0	XANLY_BACGL	Xanthan lyase (EC 4.2.2.12)	xly	Bacillus sp. (strain GL1)	930	Secreted {ECO:0000269|PubMed:9758797}.	EXTRA
P06886	TSST_STAAU	Toxic shock syndrome toxin-1 (TSST-1)	tst	Staphylococcus aureus	234	Secreted {ECO:0000269|PubMed:6226876}.	EXTRA
Q2G260	Y094_STAA8	Uncharacterized protein SAOUHSC_00094	SAOUHSC_00094	Staphylococcus aureus (strain NCTC 8325)	199	Secreted {ECO:0000269|PubMed:20472795}. Note=Suggested to be cell wall associated in the paper, however the bioinformatics evidence however is poor for cell wall localization.	EXTRA
P0C8P6	THCL_BACCE	Thiocillin		Bacillus cereus	14	Secreted {ECO:0000269|PubMed:819410}.	EXTRA
P81297	SSPP_STAAU	Staphopain A (EC 3.4.22.48) (Staphylococcal cysteine proteinase A) (Staphylopain A)	sspP scpA	Staphylococcus aureus	388	Secreted {ECO:0000269|PubMed:22850671}.	EXTRA
Q2FUW9	SASF_STAA8	Surface protein F	sasF SAOUHSC_02982	Staphylococcus aureus (strain NCTC 8325)	635	Secreted, cell wall {ECO:0000269|PubMed:18800056, ECO:0000305|PubMed:11830639}; Peptidoglycan-anchor {ECO:0000269|PubMed:18800056, ECO:0000305|PubMed:11830639}. Note=Distributed in a discrete, punctate pattern with up to 3 loci per cell over the surface (PubMed:18800056). Does not localize with ClfA (PubMed:18800056). Exchanging the ClfA and SasF signal peptides retargets the mature protein on th…	CW
Q8R6L9	MSCS_CALS4	Small-conductance mechanosensitive channel	mscS TTE2783	Caldanaerobacter subterraneus subsp. tengcongensis (strain DSM 15242 / JCM 11007 / NBRC 100824 / MB4) (Thermoanaerobacter tengcongensis)	282	Cell inner membrane {ECO:0000305|PubMed:23074248}; Multi-pass membrane protein {ECO:0000269|PubMed:23074248}.	TM
Q2FUW1	SRAP_STAA8	Serine-rich adhesin for platelets (Adhesin SraP) (Staphylococcus aureus surface protein A) (SasA)	sraP sasA SAOUHSC_02990	Staphylococcus aureus (strain NCTC 8325)	2271	Secreted, cell wall {ECO:0000255|PROSITE-ProRule:PRU00477, ECO:0000269|PubMed:12634333, ECO:0000269|PubMed:15784571, ECO:0000269|PubMed:18621893, ECO:0000269|PubMed:18800056, ECO:0000305|PubMed:11830639}; Peptidoglycan-anchor {ECO:0000255|PROSITE-ProRule:PRU00477, ECO:0000269|PubMed:12634333, ECO:0000269|PubMed:15784571, ECO:0000269|PubMed:18621893, ECO:0000305|PubMed:11830639}. Note=Primarily ex…	CW
D8KIE9	RIBU_LACLN	Riboflavin transporter RibU (Riboflavin ECF transporter S component RibU)	ribU LLNZ_06150	Lactococcus lactis subsp. cremoris (strain NZ9000)	206	Cell membrane {ECO:0000269|PubMed:17289680}; Multi-pass membrane protein {ECO:0000269|PubMed:17289680}.	TM
C6CRV0	XYNA1_PAESJ	Endo-1,4-beta-xylanase A (EC 3.2.1.8) (1,4-beta-D-xylan xylanohydrolase A)	xynA1 xynA Pjdr2_0221	Paenibacillus sp. (strain JDR-2)	1462	Secreted, cell wall {ECO:0000269|PubMed:16461704}.	CW
Q8Y8L7	Y880_LISMO	Cell wall protein Lmo0880	lmo0880	Listeria monocytogenes serovar 1/2a (strain ATCC BAA-679 / EGD-e)	462	Secreted, cell wall {ECO:0000255|PROSITE-ProRule:PRU00477, ECO:0000269|PubMed:11929538, ECO:0000269|PubMed:16247833, ECO:0000269|PubMed:22837151}; Peptidoglycan-anchor {ECO:0000255|PROSITE-ProRule:PRU00477, ECO:0000269|PubMed:11929538, ECO:0000269|PubMed:16247833}. Note=In the absence of SrtA in exponential phase a very small amount is secreted while protein levels decrease in the srtA mutant, su…	CW
H6LC30	RNFG_ACEWD	Na(+)-translocating ferredoxin:NAD(+) oxidoreductase complex subunit G (EC 7.2.1.2) (Rnf electron transport complex subunit G)	rnfG Awo_c22040	Acetobacterium woodii (strain ATCC 29683 / DSM 1030 / JCM 2381 / KCTC 1655 / WB1)	207	Cell membrane {ECO:0000255|HAMAP-Rule:MF_00479, ECO:0000269|PubMed:19222539}; Single-pass membrane protein {ECO:0000255|HAMAP-Rule:MF_00479}.	TM
Q2FXC3	SPLB_STAA8	Serine protease SplB (EC 3.4.21.-)	splB SAOUHSC_01941	Staphylococcus aureus (strain NCTC 8325)	240	Secreted {ECO:0000269|PubMed:11179322, ECO:0000269|PubMed:16516230}.	EXTRA
Q2FV99	SRTA_STAA8	Sortase A (EC 3.4.22.70) (Surface protein sorting A)	srtA SAOUHSC_02834	Staphylococcus aureus (strain NCTC 8325)	206	Cell membrane {ECO:0000269|PubMed:26129884, ECO:0000305|PubMed:11371637}; Single-pass type II membrane protein {ECO:0000305|PubMed:11371637}.	TM
A6QJQ7	SBI_STAAE	Immunoglobulin-binding protein Sbi	sbi NWMN_2317	Staphylococcus aureus (strain Newman)	436	Secreted {ECO:0000269|PubMed:19112495, ECO:0000269|PubMed:21708997, ECO:0000269|PubMed:22256861, ECO:0000269|PubMed:24434550}. Cell membrane {ECO:0000269|PubMed:21708997, ECO:0000269|PubMed:22256861}. Note=Occurs both extracellularly and associated with the cytoplasmic membrane where only the domains I and II are exposed to the extracellular media (PubMed:21708997, PubMed:22256861). Membrane asso…	EXTRA
Q8Y3W5	Y2714_LISMO	Cell wall protein Lmo2714 (Wall-associated protein lmo2714)	lmo2714	Listeria monocytogenes serovar 1/2a (strain ATCC BAA-679 / EGD-e)	315	Secreted, cell wall {ECO:0000255|PROSITE-ProRule:PRU00477, ECO:0000269|PubMed:11929538, ECO:0000269|PubMed:16247833}; Peptidoglycan-anchor {ECO:0000255|PROSITE-ProRule:PRU00477, ECO:0000269|PubMed:11929538, ECO:0000269|PubMed:16247833}.	CW
P00780	SUBC_BACLI	Subtilisin Carlsberg (EC 3.4.21.62)	subC apr	Bacillus licheniformis	379	Secreted {ECO:0000269|PubMed:11109488}.	EXTRA
P9WMK7	DBH_MYCTU	DNA-binding protein HU homolog (21 kDa laminin-2-binding protein) (28 kDa iron-regulated protein) (Irep-28) (Histone-like protein) (Hlp)	hup hlp hupB lbp21 Rv2986c MTCY349.01	Mycobacterium tuberculosis (strain ATCC 25618 / H37Rv)	214	Secreted, cell wall {ECO:0000269|PubMed:17028216}.	CW
P9WMK1	ACR_MYCTU	Alpha-crystallin (Acr) (14 kDa antigen) (16 kDa antigen) (HSP 16.3) (Nox16)	hspX acr Rv2031c MTV018.18c	Mycobacterium tuberculosis (strain ATCC 25618 / H37Rv)	144	Cytoplasm {ECO:0000269|PubMed:1563797}. Secreted, cell wall {ECO:0000269|PubMed:1563797}. Note=Probably the external side of the cell wall; the protein is very abundant in older organisms and surface coating could be the result of autolysis of older organisms.	CYTO
P9WQP7	3BHS_MYCTU	3 beta-hydroxysteroid dehydrogenase/Delta 5-->4-isomerase (Cholesterol dehydrogenase) [Includes: 3-beta-hydroxy-Delta(5)-steroid dehydrogenase (3-beta-HSD) (3BHSD) (EC 1.1.1.145) (3-beta hydroxysterol dehydrogenase) (3-beta-hydroxy-5-ene steroid dehydrogenase) (Progesterone reductase); Steroid Delta-isomerase (EC 5.3.3.1) (Delta-5-3-ketosteroid isomerase)]	Rv1106c	Mycobacterium tuberculosis (strain ATCC 25618 / H37Rv)	370	Cytoplasm {ECO:0000269|PubMed:17630785}.	CYTO
P9WP15	DDN_MYCTU	Deazaflavin-dependent nitroreductase (EC 1.-.-.-) (F420H(2)-dependent quinone reductase Ddn) (Fqr) (EC 1.1.98.-)	ddn Rv3547	Mycobacterium tuberculosis (strain ATCC 25618 / H37Rv)	151	Cell membrane {ECO:0000269|PubMed:16000731}; Peripheral membrane protein {ECO:0000269|PubMed:16000731}.	CYTO
P18326	CPXE_STRGO	Vitamin D3 dihydroxylase (EC 1.14.15.22) (CYP105A1) (Cytochrome P450-CVA1) (Cytochrome P450-SU1) (Vitamin D3 hydroxylase) (VD3 hydroxylase)	cyp105A1 suaC	Streptomyces griseolus	406	Cytoplasm {ECO:0000269|PubMed:15207715}.	CYTO
P9WPE9	CH601_MYCTU	60 kDa chaperonin 1 (GroEL protein 1) (Protein Cpn60-1)	groEL1 groEL-1 groL1 Rv3417c MTCY78.12	Mycobacterium tuberculosis (strain ATCC 25618 / H37Rv)	539	Cytoplasm {ECO:0000255|HAMAP-Rule:MF_00600}. Cell surface {ECO:0000269|PubMed:19470749}. Note=Although thought of as a cytoplasmic chaperone this protein is routinely found extracellularly in the absence of cell lysis. {ECO:0000305|PubMed:19470749}.	CYTO
P9WQ35	CYA1_MYCTU	Adenylate cyclase (EC 4.6.1.1) (ATP pyrophosphate-lyase) (Adenylyl cyclase)	cya Rv1625c MTCY01B2.17c	Mycobacterium tuberculosis (strain ATCC 25618 / H37Rv)	443	Cell membrane {ECO:0000269|PubMed:11431477, ECO:0000269|PubMed:11447108}; Multi-pass membrane protein {ECO:0000305}.	TM
Q9ZN78	AFRP_STRGR	A-factor receptor protein (A-factor-binding protein)	arpA	Streptomyces griseus	276	Cytoplasm {ECO:0000269|PubMed:2502536}.	CYTO
P9WK45	LPRG_MYCTU	Lipoarabinomannan carrier protein LprG (27 kDa lipoprotein) (Antigen P27) (Lipoprotein LprG) (Triacylated glycolipid carrier LprG) (Triacylglyceride transfer protein LprG)	lprG lpp-27 Rv1411c MTCY21B4.28c	Mycobacterium tuberculosis (strain ATCC 25618 / H37Rv)	236	Cell inner membrane {ECO:0000255|PROSITE-ProRule:PRU00303, ECO:0000269|PubMed:21762531, ECO:0000305}; Lipid-anchor {ECO:0000255|PROSITE-ProRule:PRU00303}. Secreted, cell wall {ECO:0000269|PubMed:21762531}. Secreted {ECO:0000269|PubMed:21762531}. Cell surface {ECO:0000269|PubMed:25041568}. Note=Present in extracytoplasmic vesicles (PubMed:21364279). Immunoelectron microscopy indicates this protein…	LIPO
G2NFJ9	LAM55_STREK	Exo-beta-1,3-glucanase (EC 3.2.1.58) (Glucan 1,3-beta-glucosidase) (Laminarinase) (SacteLam55A)	SACTE_4363	Streptomyces sp. (strain SirexAA-E / ActE)	605	Secreted {ECO:0000269|PubMed:23301151}.	EXTRA
O53493	PPMNT_MYCTU	Bifunctional apolipoprotein N-acyltransferase/polyprenol monophosphomannose synthase [Includes: Apolipoprotein N-acyltransferase (ALP N-acyltransferase) (EC 2.3.1.269); Polyprenol monophosphomannose synthase (PPM synthase) (Polyprenol-P-Man synthase) (Ppm1) (EC 2.4.1.-) (Dolichol-phosphate mannose synthase) (EC 2.4.1.83)]	ppm1 lnt Rv2051c	Mycobacterium tuberculosis (strain ATCC 25618 / H37Rv)	874	Cell membrane {ECO:0000269|PubMed:12427759}; Multi-pass membrane protein {ECO:0000255}.	TM
P9WIB9	SCMU_MYCTU	Secreted chorismate mutase (*MtCM) (CM) (EC 5.4.99.5)	Rv1885c	Mycobacterium tuberculosis (strain ATCC 25618 / H37Rv)	199	Secreted {ECO:0000269|PubMed:15654876, ECO:0000269|PubMed:15737998, ECO:0000269|PubMed:17146044}.	EXTRA
O53289	SERB2_MYCTU	Phosphoserine phosphatase SerB2 (PSP) (PSPase) (EC 3.1.3.3) (O-phosphoserine phosphohydrolase) (Protein-serine/threonine phosphatase) (EC 3.1.3.16)	serB2 Rv3042c	Mycobacterium tuberculosis (strain ATCC 25618 / H37Rv)	409	Secreted {ECO:0000269|PubMed:26984196}. Host cytoplasm, host cytosol {ECO:0000269|PubMed:26984196}. Note=Is secreted into the cytosol of infected macrophages and is found in bronchoalveolar lavage samples of tuberculosis patients. Co-localizes with host tubulin. {ECO:0000269|PubMed:26984196}.	EXTRA
P80561	APX_STRGG	Aminopeptidase S (EC 3.4.11.24) (API) (SGAP)	SGR_5809	Streptomyces griseus subsp. griseus (strain JCM 4626 / NBRC 13350)	445	Secreted {ECO:0000269|PubMed:2503378, ECO:0000269|PubMed:8665903}.	EXTRA
P9WIF5	PG33_MYCTU	PE-PGRS family protein PE_PGRS33	PE_PGRS33 Rv1818c MTCY1A11.25c	Mycobacterium tuberculosis (strain ATCC 25618 / H37Rv)	498	Secreted, cell wall {ECO:0000269|PubMed:15101979, ECO:0000269|PubMed:18028308, ECO:0000269|PubMed:22110736, ECO:0000269|PubMed:27483162}. Cell surface {ECO:0000269|PubMed:15101979, ECO:0000269|PubMed:18028308, ECO:0000269|PubMed:18957600, ECO:0000269|PubMed:22110736, ECO:0000269|PubMed:27483162}. Cell outer membrane {ECO:0000269|PubMed:18028308}. Note=Exported to the cell surface via the ESX-5 / …	CW
P9WIP7	LSR2_MYCTU	Nucleoid-associated protein Lsr2	lsr2 Rv3597c MTCY07H7B.25	Mycobacterium tuberculosis (strain ATCC 25618 / H37Rv)	112	Cytoplasm, nucleoid {ECO:0000269|PubMed:18187505, ECO:0000269|PubMed:20133735}.	CYTO
P9WI71	PKNH_MYCTU	Serine/threonine-protein kinase PknH (EC 2.7.11.1)	pknH Rv1266c MTCY50.16	Mycobacterium tuberculosis (strain ATCC 25618 / H37Rv)	626	Cell membrane {ECO:0000269|PubMed:15043876}; Single-pass membrane protein {ECO:0000269|PubMed:15043876}.	TM
P9WI67	PKNJ_MYCTU	Serine/threonine-protein kinase PknJ (EC 2.7.11.1)	pknJ Rv2088 MTCY49.28	Mycobacterium tuberculosis (strain ATCC 25618 / H37Rv)	589	Cell membrane {ECO:0000269|PubMed:20185505}; Single-pass membrane protein {ECO:0000269|PubMed:20185505}.	TM
Q79FW5	PG11_MYCTU	PE-PGRS family protein PE_PGRS11 (PE-PGRS phosphoglycerate mutase) (EC 5.4.2.12)	PE_PGRS11 Rv0754	Mycobacterium tuberculosis (strain ATCC 25618 / H37Rv)	584	Secreted, cell wall {ECO:0000269|PubMed:20558725}. Cell surface {ECO:0000269|PubMed:20558725}.	CW
P9WI81	PKNB_MYCTU	Serine/threonine-protein kinase PknB (EC 2.7.11.1)	pknB Rv0014c MTCY10H4.14c	Mycobacterium tuberculosis (strain ATCC 25618 / H37Rv)	626	Cell membrane {ECO:0000269|PubMed:21829358}; Single-pass membrane protein {ECO:0000269|PubMed:21829358}. Note=Localizes to septum and cell poles (PubMed:21829358). The localization of PknB to the cell membrane is essential for cell survival (PubMed:24706757). {ECO:0000269|PubMed:21829358, ECO:0000269|PubMed:24706757}.	TM
P9WI69	PKNI_MYCTU	Serine/threonine-protein kinase PknI (EC 2.7.11.1)	pknI Rv2914c MTCY338.02c	Mycobacterium tuberculosis (strain ATCC 25618 / H37Rv)	585	Cytoplasm {ECO:0000269|PubMed:16256441}. Cell membrane {ECO:0000269|PubMed:16256441}; Single-pass membrane protein {ECO:0000269|PubMed:16256441}. Note=More abundant in the cytosol than in the cell membrane.	CYTO
P9WP65	CPDA_MYCTU	3',5'-cyclic adenosine monophosphate phosphodiesterase CpdA (3',5'-cyclic AMP phosphodiesterase) (cAMP phosphodiesterase) (EC 3.1.4.53)	cpdA icc Rv0805	Mycobacterium tuberculosis (strain ATCC 25618 / H37Rv)	318	Cytoplasm {ECO:0000269|PubMed:19801656}. Cell membrane {ECO:0000269|PubMed:19801656}. Secreted, cell wall {ECO:0000269|PubMed:19801656}. Note=Localization to the cell membrane and cell wall could be due to a specialized secretion system operative in mycobacteria. {ECO:0000305|PubMed:19801656}.	CYTO
P42450	MASZ_CORGL	Malate synthase G (EC 2.3.3.9)	glcB aceB Cgl2329 cg2559	Corynebacterium glutamicum (strain ATCC 13032 / DSM 20300 / JCM 1318 / LMG 3730 / NCIMB 10025)	739	Cytoplasm {ECO:0000255|HAMAP-Rule:MF_00641, ECO:0000269|PubMed:7812449}.	CYTO
P9WQJ9	IRTA_MYCTU	Iron import ATP-binding/permease protein IrtA (EC 7.2.2.-) (Iron-regulated transporter A)	irtA Rv1348 MTCY02B10.12	Mycobacterium tuberculosis (strain ATCC 25618 / H37Rv)	859	Cell membrane {ECO:0000269|PubMed:18461140}; Multi-pass membrane protein {ECO:0000255|PROSITE-ProRule:PRU00441, ECO:0000269|PubMed:18461140}.	TM
Q93MW7	LIP_STRRM	Lipase (EC 3.1.1.3) (Diheptanoyl glycerophosphocholine esterase) (EC 3.1.1.-) (Extracellular lipase) (GDSL-like lipase) (Palmitoyl-CoA hydrolase) (EC 3.1.2.2) (SRL)		Streptomyces rimosus	268	Secreted {ECO:0000269|Ref.3}.	EXTRA
P9WK61	LPQH_MYCTU	Lipoprotein LpqH (19 kDa lipoprotein antigen) (Putative transporter LpqH) (p19)	lpqH Rv3763 MTV025.111	Mycobacterium tuberculosis (strain ATCC 25618 / H37Rv)	159	Cell membrane {ECO:0000269|PubMed:25041568, ECO:0000305}; Lipid-anchor {ECO:0000305|PubMed:1906192}. Secreted, cell wall {ECO:0000269|PubMed:10426995, ECO:0000269|PubMed:16098710}. Cell surface {ECO:0000269|PubMed:25041568, ECO:0000269|PubMed:25359607}. Secreted {ECO:0000269|PubMed:16098710, ECO:0000305|PubMed:1906192}. Extracellular vesicle, bacterial extracellular vesicle {ECO:0000269|PubMed:21…	LIPO
P9WKH1	EFPP_MYCTU	(2E,6E)-farnesyl diphosphate synthase (E,E-FPP synthase) (FPP synthase) (EC 2.5.1.10)	Rv3398c MTCY78.30	Mycobacterium tuberculosis (strain ATCC 25618 / H37Rv)	359	Cytoplasm {ECO:0000269|PubMed:15060088}.	CYTO
Q3L8N0	LCP_STRK3	Rubber oxygenase (EC 1.13.-.-) (Latex clearing protein) (b-type cytochrome Lcp)	lcp	Streptomyces sp. (strain K30)	407	Secreted {ECO:0000269|PubMed:18606806}.	EXTRA
P71778	LIPL_MYCTU	Esterase/beta-lactamase LipL (EC 3.1.1.-) (EC 3.5.2.6)	lipL Rv1497	Mycobacterium tuberculosis (strain ATCC 25618 / H37Rv)	429	Secreted, cell wall {ECO:0000269|PubMed:26398213}. Cell membrane {ECO:0000269|PubMed:26398213}.	CW
P95125	LIPN_MYCTU	Carboxylic ester hydrolase LipN (EC 3.1.1.-)	lipN Rv2970c	Mycobacterium tuberculosis (strain ATCC 25618 / H37Rv)	376	Cytoplasm {ECO:0000269|PubMed:26212120}.	CYTO
P9WQ37	FAC13_MYCTU	Long-chain-fatty-acid--CoA ligase FadD13 (EC 6.2.1.3) (Fatty acyl-CoA ligase) (FACL) (FACL13) (Fatty acyl-CoA synthetase) (ACS) (FACS) (Very-long-chain fatty-acyl-CoA synthetase) (ACSVL)	fadD13 Rv3089	Mycobacterium tuberculosis (strain ATCC 25618 / H37Rv)	503	Cell membrane {ECO:0000269|PubMed:22560731}; Peripheral membrane protein {ECO:0000269|PubMed:22560731}. Note=Membrane-associated through distinctive regions rich in arginine and aromatic residues.	CYTO
P9WQJ7	IRTB_MYCTU	Iron import ATP-binding/permease protein IrtB (EC 7.2.2.-) (Iron-regulated transporter B)	irtB Rv1349 MTCY02B10.13	Mycobacterium tuberculosis (strain ATCC 25618 / H37Rv)	579	Cell membrane {ECO:0000269|PubMed:18461140}; Multi-pass membrane protein {ECO:0000255|PROSITE-ProRule:PRU00441, ECO:0000269|PubMed:18461140}.	TM
P9WNK7	ESXA_MYCTU	6 kDa early secretory antigenic target (ESAT-6)	esxA esaT6 Rv3875 MTV027.10	Mycobacterium tuberculosis (strain ATCC 25618 / H37Rv)	95	Secreted {ECO:0000269|PubMed:14557536, ECO:0000269|PubMed:14557547, ECO:0000269|PubMed:15378760, ECO:0000269|PubMed:16030141, ECO:0000269|PubMed:16048998, ECO:0000269|PubMed:7729876, ECO:0000269|PubMed:7897219}. Secreted, cell wall {ECO:0000269|PubMed:19906174}. Host cell surface {ECO:0000269|PubMed:15973432, ECO:0000269|PubMed:17486091, ECO:0000269|PubMed:19265145}. Host cytoplasm {ECO:0000269|P…	EXTRA
P9WQB1	DHA_MYCTU	Alanine dehydrogenase (EC 1.4.1.1) (40 kDa antigen) (TB43)	ald Rv2780 MTV002.45	Mycobacterium tuberculosis (strain ATCC 25618 / H37Rv)	371	Secreted {ECO:0000269|PubMed:10527947}.	EXTRA
P9WJE1	ESPA_MYCTU	ESX-1 secretion-associated protein EspA	espA Rv3616c	Mycobacterium tuberculosis (strain ATCC 25618 / H37Rv)	392	Secreted {ECO:0000269|PubMed:16030141, ECO:0000269|PubMed:20585630, ECO:0000269|PubMed:22155774}. Note=Secreted via the ESX-1 / type VII secretion system (T7SS) (PubMed:16030141). Secretion of EspA, EsxA and EsxB is mutually dependent (PubMed:16030141). {ECO:0000269|PubMed:16030141}.	EXTRA
P9WJB7	ESPR_MYCTU	Nucleoid-associated protein EspR (ESX-1 transcriptional regulatory protein EspR)	espR Rv3849	Mycobacterium tuberculosis (strain ATCC 25618 / H37Rv)	132	Cytoplasm, nucleoid {ECO:0000269|PubMed:22479184}.	CYTO
P9WIR7	APA_MYCTU	Alanine and proline-rich secreted protein Apa (45 kDa glycoprotein) (45/47 kDa antigen) (Antigen MPT-32) (FAP-B) (Fibronectin attachment protein) (Immunogenic protein MPT32)	apa modD Rv1860 MTCY359.13	Mycobacterium tuberculosis (strain ATCC 25618 / H37Rv)	325	Secreted {ECO:0000269|PubMed:10531201}. Cell surface {ECO:0000269|PubMed:25359607}.	EXTRA
P9WJB5	FHAB_MYCTU	FHA domain-containing protein FhaB (FtsZ-interacting protein A)	fhaB fipA Rv0019c	Mycobacterium tuberculosis (strain ATCC 25618 / H37Rv)	155	Cell membrane {ECO:0000269|PubMed:20066037}; Single-pass membrane protein {ECO:0000269|PubMed:20066037}.	TM
P9WNK5	ESXB_MYCTU	ESAT-6-like protein EsxB (10 kDa culture filtrate antigen CFP-10) (CFP-10) (Secreted antigenic protein MTSA-10)	esxB cfp10 lhp mtsA10 Rv3874 MTV027.09	Mycobacterium tuberculosis (strain ATCC 25618 / H37Rv)	100	Secreted {ECO:0000269|PubMed:14557536, ECO:0000269|PubMed:15378760, ECO:0000269|PubMed:16048998, ECO:0000269|PubMed:9846755}. Secreted, cell wall {ECO:0000269|PubMed:19906174}. Host cell surface {ECO:0000269|PubMed:15973432, ECO:0000269|PubMed:19265145}. Host endoplasmic reticulum {ECO:0000269|PubMed:25356553}. Note=Probably secreted via the ESX-1 / type VII secretion system (T7SS) (PubMed:198763…	EXTRA
P9WMF9	DEVR_MYCTU	DNA-binding transcriptional activator DevR/DosR	devR dosR Rv3133c	Mycobacterium tuberculosis (strain ATCC 25618 / H37Rv)	217	Cytoplasm {ECO:0000305}.; Host cytoplasmic vesicle, host phagosome {ECO:0000269|PubMed:10970762}. Note=(Microbial infection) In human monocytes after in vitro infection (PubMed:10970762). {ECO:0000269|PubMed:10970762}.	CYTO
P9WMJ9	DNAK_MYCTU	Chaperone protein DnaK (HSP70) (Heat shock 70 kDa protein) (Heat shock protein 70)	dnaK Rv0350 MTCY13E10.10	Mycobacterium tuberculosis (strain ATCC 25618 / H37Rv)	625	Cytoplasm {ECO:0000305}. Secreted, capsule {ECO:0000269|PubMed:19470749}. Cell surface {ECO:0000269|PubMed:19470749}. Extracellular vesicle, bacterial extracellular vesicle {ECO:0000269|PubMed:21364279}. Note=Although thought of as a cytoplasmic chaperone this protein is routinely found extracellularly in the absence of cell lysis (PubMed:19470749). Present in extracytoplasmic vesicles (PubMed:21…	CYTO
P9WI83	PKNA_MYCTU	Serine/threonine-protein kinase PknA (EC 2.7.11.1)	pknA Rv0015c MTCY10H4.15c	Mycobacterium tuberculosis (strain ATCC 25618 / H37Rv)	431	Cell membrane {ECO:0000269|PubMed:21829358}; Single-pass membrane protein {ECO:0000269|PubMed:21829358}. Note=The majority of the cells displays PknA expression at the membrane perimeter along the length of the cell, whereas a minor population shows PknA to localize at either or both poles (uni- and bipolar; 16 and 14%, respectively) and occasionally to both the poles and the midcell (12%). {ECO:…	TM
O53361	SAPM_MYCTU	Phosphatidylinositol-3-phosphatase (PI3P phosphatase) (EC 3.1.3.64) (Acid phosphatase SapM) (EC 3.1.3.2) (Secreted acid phosphatase)	sapM Rv3310 LH57_18080	Mycobacterium tuberculosis (strain ATCC 25618 / H37Rv)	299	Secreted {ECO:0000269|PubMed:11073936, ECO:0000269|PubMed:15753315}. Host cytoplasmic vesicle, host phagosome {ECO:0000305|PubMed:15753315}. Note=It remains to be determined how SapM, once secreted into the phagosomal lumen, gains access to PI3P within the cytofacial membrane leaflet. It is possible that SapM is exported to the cytosolic side, or alternatively there may be a mechanism for PI3P pr…	EXTRA
P9WJ63	TLYA_MYCTU	16S/23S rRNA (cytidine-2'-O)-methyltransferase TlyA (EC 2.1.1.226) (EC 2.1.1.227) (16S rRNA (cytidine1409-2'-O)-methyltransferase) (23S rRNA (cytidine1920-2'-O)-methyltransferase) (Hemolysin TlyA)	tlyA Rv1694	Mycobacterium tuberculosis (strain ATCC 25618 / H37Rv)	268	Cytoplasm {ECO:0000269|PubMed:20854656}. Secreted, cell wall {ECO:0000269|PubMed:26347855}. Host cell membrane {ECO:0000269|PubMed:20854656}. Note=Can bind to target membranes such as macrophage phagosomal membranes (PubMed:20854656). In native and recombinant hosts (M.smegmatis and E.coli), M.tuberculosis TlyA can reach the bacterial surface in functional form and colocalizes with the HBHA prote…	CYTO
Q8KRU5	PLD_STRCW	Phospholipase D (PLD) (EC 3.1.4.4) [Cleaved into: Phospholipase D catalytic chain; Phospholipase D regulatory chain]	pld	Streptomyces chromofuscus	556	Secreted {ECO:0000269|PubMed:10082951}.	EXTRA
P9WNZ3	DESA3_MYCTU	NADPH-dependent stearoyl-CoA 9-desaturase (EC 1.14.19.n4) (Delta(9)-stearoyl desaturase) (Stearoyl-CoA 9-desaturase (NADPH)) (Stearoyl-CoA Delta(9)-desaturase)	desA3 Rv3229c	Mycobacterium tuberculosis (strain ATCC 25618 / H37Rv)	427	Cell membrane {ECO:0000269|PubMed:14559907, ECO:0000269|PubMed:17087501}; Multi-pass membrane protein {ECO:0000305|PubMed:17087501}.	TM
P9WJA3	HRP1_MYCTU	Hypoxic response protein 1 (HRP1)	hrp1 Rv2626c	Mycobacterium tuberculosis (strain ATCC 25618 / H37Rv)	143	Secreted {ECO:0000269|PubMed:18640126}. Note=Not seen to be associated with the cell wall.	EXTRA
P9WJD9	ESPB_MYCTU	ESX-1 secretion-associated protein EspB (Antigen MTB48)	espB mtb48 Rv3881c MTV027.16c	Mycobacterium tuberculosis (strain ATCC 25618 / H37Rv)	460	Secreted {ECO:0000269|PubMed:17676952, ECO:0000269|PubMed:23869560}. Note=Secreted via the ESX-1 / type VII secretion system (T7SS) (PubMed:17676952). Secretion requires both EspK and EccCb1, but not EspA, EspC and EspD (PubMed:17676952, PubMed:23869560). {ECO:0000269|PubMed:17676952, ECO:0000269|PubMed:23869560}.	EXTRA
P9WMT1	OBG_MYCTU	GTPase Obg (EC 3.6.5.-) (GTP-binding protein Obg)	obg Rv2440c	Mycobacterium tuberculosis (strain ATCC 25618 / H37Rv)	479	Cytoplasm {ECO:0000255|HAMAP-Rule:MF_01454, ECO:0000269|PubMed:22578863}. Cell membrane {ECO:0000269|PubMed:21352546}. Note=Found to be entirely in cytoplasm (PubMed:22578863). Also found to be 90% associated with cell membrane, 10% in soluble extract. Associated with 30S and 50S ribosome subunits as well as 70S ribosomes (PubMed:21352546). {ECO:0000269|PubMed:21352546, ECO:0000269|PubMed:2257886…	CYTO
O53168	RIPA_MYCTU	Peptidoglycan endopeptidase RipA (EC 3.4.-.-) (Macrophage invasion and intracellular persistence protein A) (Resuscitation-promoting factor interaction partner A) (Rpf-interacting protein A)	ripA Rv1477	Mycobacterium tuberculosis (strain ATCC 25618 / H37Rv)	472	Secreted {ECO:0000269|PubMed:17919286}. Note=Localizes to the septa upon expression in M.bovis or M.smegmatis. Remains associated with the cell.	EXTRA
O33363	GDSL_MYCTU	GDSL lipase Rv0518 (EC 3.1.1.-)	Rv0518	Mycobacterium tuberculosis (strain ATCC 25618 / H37Rv)	231	Secreted, cell wall {ECO:0000269|PubMed:31125644}. Secreted, extracellular space {ECO:0000269|PubMed:31125644}.	CW
Q8NTE1	DLDH_CORGL	Dihydrolipoyl dehydrogenase (LPD) (EC 1.8.1.4) (Dihydrolipoamide dehydrogenase) (E3 component of alpha-ketoacid dehydrogenase complexes)	lpd Cgl0366 cg0441	Corynebacterium glutamicum (strain ATCC 13032 / DSM 20300 / JCM 1318 / LMG 3730 / NCIMB 10025)	469	Cytoplasm {ECO:0000269|PubMed:11495999}.	CYTO
P0C8P9	THCL_STRSQ	Thiocillin GE37468 (Antibiotic GE37468)	getA	Streptomyces sp.	57	Secreted {ECO:0000269|PubMed:7592021}.	EXTRA
Q56F26	EBDG_AMYOR	Exo-beta-D-glucosaminidase (GlcNase) (EC 3.2.1.165) (Exochitinase)	csxA	Amycolatopsis orientalis (Nocardia orientalis)	1032	Secreted {ECO:0000269|PubMed:16316314, ECO:0000269|PubMed:2351651}.	EXTRA
P9WJN5	MSCL_MYCTU	Large-conductance mechanosensitive channel	mscL Rv0985c MTV044.13c	Mycobacterium tuberculosis (strain ATCC 25618 / H37Rv)	151	Cell membrane {ECO:0000255|HAMAP-Rule:MF_00115, ECO:0000269|PubMed:23875651, ECO:0000305|PubMed:9856938}; Multi-pass membrane protein {ECO:0000255|HAMAP-Rule:MF_00115, ECO:0000269|PubMed:9856938}.	TM
P9WN03	AFTA_MYCTU	Galactan 5-O-arabinofuranosyltransferase (EC 2.4.2.46) (Arabinofuranosyltransferase AftA)	aftA Rv3792	Mycobacterium tuberculosis (strain ATCC 25618 / H37Rv)	643	Cell membrane {ECO:0000269|PubMed:16595677}; Multi-pass membrane protein {ECO:0000269|PubMed:16595677}.	TM
Q9S426	WHIB2_MYCSM	Transcriptional regulator WhiB2	whmD whiB2	Mycolicibacterium smegmatis (Mycobacterium smegmatis)	129	Cytoplasm {ECO:0000269|PubMed:16946268}.	CYTO
O07427	MGLL_MYCTU	Monoacylglycerol lipase (MGL) (EC 3.1.1.23)	Rv0183 LH57_01015	Mycobacterium tuberculosis (strain ATCC 25618 / H37Rv)	279	Cell membrane {ECO:0000269|PubMed:17784850}.	CW
P9WGK9	MTRB_MYCTU	Sensor histidine kinase MtrB (EC 2.7.13.3)	mtrB Rv3245c MTCY20B11.20c	Mycobacterium tuberculosis (strain ATCC 25618 / H37Rv)	567	Cell membrane {ECO:0000269|PubMed:20233304, ECO:0000269|PubMed:22610443}; Multi-pass membrane protein {ECO:0000269|PubMed:20233304, ECO:0000269|PubMed:22610443}. Note=Found at the septa or mid-cell, independent of phosphorylation state.	TM
P9WKY5	HAT_MYCTU	Histone acetyltransferase (HAT) (EC 2.3.1.48)	Rv3423.1	Mycobacterium tuberculosis (strain ATCC 25618 / H37Rv)	76	Secreted {ECO:0000269|PubMed:26476134}. Host cytoplasm {ECO:0000269|PubMed:26476134}. Host nucleus {ECO:0000269|PubMed:26476134}. Note=Colocalizes with the chromatin in the nucleus of infected human macrophages. {ECO:0000269|PubMed:26476134}.	EXTRA
O53424	LIPU_MYCTU	Esterase LipU (EC 3.1.1.-)	lipU Rv1076	Mycobacterium tuberculosis (strain ATCC 25618 / H37Rv)	297	Secreted {ECO:0000269|PubMed:28327423}. Note=Extracellular. {ECO:0000269|PubMed:28327423}.	EXTRA
C5C7X8	GYRB_MICLC	DNA gyrase subunit B (EC 5.6.2.2)	gyrB Mlut_00050	Micrococcus luteus (strain ATCC 4698 / DSM 20030 / JCM 1464 / NBRC 3333 / NCIMB 9278 / NCTC 2665 / VKM Ac-2230) (Micrococcus lysodeikticus)	720	Cytoplasm {ECO:0000255|HAMAP-Rule:MF_01898, ECO:0000269|PubMed:276855}.	CYTO
D6R8X8	HYUP_MICLQ	Hydantoin permease (MHP) (Hydantoin transport protein) (NCS1 benzyl-hydantoin transporter) (Nucleobase cation symporter 1) (NCS1) (Sodium-coupled secondary active transport protein) (Sodium-hydantoin transporter Mhp1)	hyuP	Microbacterium liquefaciens (Aureobacterium liquefaciens)	489	Membrane {ECO:0000269|PubMed:16621827}; Multi-pass membrane protein {ECO:0000305|PubMed:18927357, ECO:0000305|PubMed:20413494}.	TM
E5KIB6	CYPA_STRSQ	Cypemycin	cypA	Streptomyces sp.	64	Secreted {ECO:0000269|PubMed:7802859}.	EXTRA
P9WM39	ESTR_MYCTU	Esterase Rv1288 (EC 3.1.1.-)	Rv1288 MTCY373.07	Mycobacterium tuberculosis (strain ATCC 25618 / H37Rv)	456	Secreted, cell wall {ECO:0000269|PubMed:30560095}. Note=Cell wall anchored. Binds peptidoglycans via the LytM domains. {ECO:0000269|PubMed:30560095}.	CW
P42829	INHA_MYCS2	Enoyl-[acyl-carrier-protein] reductase [NADH] (ENR) (Enoyl-ACP reductase) (EC 1.3.1.9) (FAS-II enoyl-ACP reductase) (NADH-dependent 2-trans-enoyl-ACP reductase)	inhA MSMEG_3151 MSMEI_3070	Mycolicibacterium smegmatis (strain ATCC 700084 / mc(2)155) (Mycobacterium smegmatis)	269	Secreted, cell wall {ECO:0000269|PubMed:10708367}.	CW
Q8NNK5	QCRC_CORGL	Cytochrome bc1 complex cytochrome c subunit (Cytochrome c1) (EC 7.1.1.8) (Cytochrome bc1 reductase complex subunit Qcrc) (Menaquinol--cytochrome c reductase cytochrome c subunit)	qcrC Cgl2191 cg2405	Corynebacterium glutamicum (strain ATCC 13032 / DSM 20300 / JCM 1318 / LMG 3730 / NCIMB 10025)	283	Cell membrane {ECO:0000269|PubMed:11382224}; Multi-pass membrane protein {ECO:0000255}.	TM
I6Y2J4	LIPY_MYCTU	Triacylglycerol lipase (EC 3.1.1.3) (Esterase/lipase) (Triolein hydrolase)	lipY PE-PGRS63 Rv3097c LH57_16905	Mycobacterium tuberculosis (strain ATCC 25618 / H37Rv)	437	Secreted {ECO:0000269|PubMed:21471225}. Note=Exported to the cell surface via the ESX-5 / type VII secretion system (T7SS). {ECO:0000269|PubMed:21471225}.	EXTRA
P83221	PPIB_STRAT	Peptidyl-prolyl cis-trans isomerase cyp18 (PPIase cyp18) (SanCyp18) (EC 5.2.1.8) (Rotamase cyp18)	cyp18	Streptomyces antibioticus	166	Cytoplasm {ECO:0000269|PubMed:15304318}.	CYTO
P94248	BGLFU_BIFBR	Bifunctional beta-D-glucosidase/beta-D-fucosidase (EC 3.2.1.21) (EC 3.2.1.38)		Bifidobacterium breve	460	Secreted {ECO:0000269|PubMed:9063964}.	EXTRA
P71590	FHAA_MYCTU	FHA domain-containing protein FhaA	fhaA TB39.8 Rv0020c	Mycobacterium tuberculosis (strain ATCC 25618 / H37Rv)	527	Cytoplasm {ECO:0000269|PubMed:22275220}. Note=Localizes at the cell poles and at the septum.	CYTO
Q7M0J8	THCL_PLARO	Thiocillin GE2270 (Antibiotic GE2270)		Planobispora rosea	14	Secreted {ECO:0000269|PubMed:1908853}.	EXTRA
P9WK41	LPRI_MYCTU	Lipoprotein LprI (Glycolipoprotein LprI) (Lysozyme inhibitor LprI)	lprI Rv1541c MTCY48.24	Mycobacterium tuberculosis (strain ATCC 25618 / H37Rv)	197	Cell membrane {ECO:0000255|PROSITE-ProRule:PRU00303, ECO:0000269|PubMed:26589796}; Lipid-anchor {ECO:0000255|PROSITE-ProRule:PRU00303, ECO:0000305|PubMed:26589796}. Secreted, cell wall {ECO:0000269|PubMed:26589796}. Cell surface {ECO:0000269|PubMed:26589796}. Note=Protein is accessible to externally added trypsin and alpha-D-mannosidase. {ECO:0000269|PubMed:26589796}.	LIPO
P9WJD7	ESPC_MYCTU	ESX-1 secretion-associated protein EspC	espC snm9 Rv3615c MTCY07H7B.07	Mycobacterium tuberculosis (strain ATCC 25618 / H37Rv)	103	Secreted {ECO:0000269|PubMed:19682254, ECO:0000269|PubMed:21427227}. Note=Secreted via the ESX-1 / type VII secretion system (T7SS). {ECO:0000269|PubMed:19682254, ECO:0000269|PubMed:21427227}.	EXTRA
P9WPS3	CTPV_MYCTU	Probable copper-exporting P-type ATPase V (EC 7.2.2.8) (Cu(+)-exporting ATPase)	ctpV Rv0969 MTCY10D7.05c	Mycobacterium tuberculosis (strain ATCC 25618 / H37Rv)	770	Cell membrane {ECO:0000269|PubMed:15952732}; Multi-pass membrane protein {ECO:0000269|PubMed:15952732}.	TM
C5C7X9	GYRA_MICLC	DNA gyrase subunit A (EC 5.6.2.2)	gyrA Mlut_00060	Micrococcus luteus (strain ATCC 4698 / DSM 20030 / JCM 1464 / NBRC 3333 / NCIMB 9278 / NCTC 2665 / VKM Ac-2230) (Micrococcus lysodeikticus)	898	Cytoplasm {ECO:0000255|HAMAP-Rule:MF_01897, ECO:0000269|PubMed:276855}.	CYTO
Q9KWG2	IDI2_STRC1	Isopentenyl-diphosphate delta-isomerase (IPP isomerase) (EC 5.3.3.2) (Isopentenyl diphosphate:dimethylallyl diphosphate isomerase) (Isopentenyl pyrophosphate isomerase) (Type 2 isopentenyl diphosphate isomerase) (IDI-2)	fni	Streptomyces sp. (strain CL190)	363	Cytoplasm {ECO:0000255|HAMAP-Rule:MF_00354, ECO:0000269|PubMed:11158573}.	CYTO
Q9L9F1	NOVQ_STRNV	4-hydroxyphenylpyruvate 3-dimethylallyltransferase (EC 2.5.1.111) (4HPP 3-dimethylallyltransferase) (Aromatic prenyltransferase NovQ) (Dimethylallyl diphosphate:4-hydroxyphenylpyruvate dimethylallyl transferase) (Novobiocin biosynthesis protein Q)	novQ	Streptomyces niveus (Streptomyces spheroides)	323	Cytoplasm {ECO:0000269|Ref.3}.	CYTO
P9WIP3	MENA_MYCTU	1,4-dihydroxy-2-naphthoate octaprenyltransferase (DHNA-octaprenyltransferase) (EC 2.5.1.74) (Isoprenyl diphosphate:1,4-dihydroxy-2-naphthoate isoprenyltransferase)	menA Rv0534c MTCY25D10.13c	Mycobacterium tuberculosis (strain ATCC 25618 / H37Rv)	292	Cell membrane {ECO:0000255|HAMAP-Rule:MF_01937, ECO:0000269|PubMed:30978223}; Multi-pass membrane protein {ECO:0000255|HAMAP-Rule:MF_01937}.	TM
P0C912	THCL1_AMISM	Amythiamicin A/B [Cleaved into: Amythiamicin C/D]		Amycolatopsis sp. (strain MI481-42F4 / FERM P-12739)	14	Secreted {ECO:0000269|PubMed:8040071}.	EXTRA
O88037	RAMC_STRCO	Probable SapB synthase (EC 2.7.-.-)	ramC SCO6681	Streptomyces coelicolor (strain ATCC BAA-471 / A3(2) / M145)	930	Cell membrane {ECO:0000269|PubMed:12169618}; Single-pass membrane protein {ECO:0000255}.	TM
O07801	CHP1_MYCTU	SL1278 acyltransferase Chp1 (EC 2.3.1.284) (Cutinase-like hydrolase protein)	chp1 Rv3822 RVBD_3822 LH57_20830 P425_03980	Mycobacterium tuberculosis (strain ATCC 25618 / H37Rv)	404	Cell inner membrane {ECO:0000269|PubMed:22194604}; Single-pass membrane protein {ECO:0000255}. Note=The catalytic site is on the cytoplasmic side of the inner membrane. {ECO:0000269|PubMed:22194604}.	TM
P74838	FKBM_STRTA	31-O-demethyl-FK506 methyltransferase FkbM (EC 2.1.1.-) (FKMT)	fkbM	Streptomyces tacrolimicus	260	Cytoplasm {ECO:0000269|PubMed:7525282}.	CYTO
P96402	LIPC_MYCTU	Esterase LipC (EC 3.1.1.-)	lipC Rv0220	Mycobacterium tuberculosis (strain ATCC 25618 / H37Rv)	403	Cell surface {ECO:0000269|PubMed:22038913}. Secreted, cell wall {ECO:0000269|PubMed:22038913}. Secreted, capsule {ECO:0000269|PubMed:22038913}. Note=Cell surface protein that is present in both the cell wall and the capsule. {ECO:0000269|PubMed:22038913}.	CW
P9WJD5	ESPD_MYCTU	ESX-1 secretion-associated protein EspD	espD snm10 Rv3614c	Mycobacterium tuberculosis (strain ATCC 25618 / H37Rv)	184	Secreted {ECO:0000269|PubMed:22155774}. Note=Export does not exclusively require ESX-1. May require one (or more) of the other ESX / type VII secretion systems (T7SS). {ECO:0000269|PubMed:22155774}.	EXTRA
P9WNK3	ESXH_MYCTU	ESAT-6-like protein EsxH (10 kDa antigen CFP7) (CFP-7) (Low molecular weight protein antigen 7) (Protein TB10.4)	esxH cfp7 Rv0288 MTV035.16	Mycobacterium tuberculosis (strain ATCC 25618 / H37Rv)	96	Secreted {ECO:0000269|PubMed:24204276}. Note=Secreted via the ESX-3 / type VII secretion system (T7SS). {ECO:0000305|PubMed:21730061, ECO:0000305|PubMed:24204276}.	EXTRA
P9WN97	FTSW_MYCTU	Probable peptidoglycan glycosyltransferase FtsW (PGT) (EC 2.4.1.129) (Cell division protein FtsW) (Cell wall polymerase) (Peptidoglycan polymerase) (PG polymerase)	ftsW Rv2154c MTCY270.14	Mycobacterium tuberculosis (strain ATCC 25618 / H37Rv)	524	Cell membrane {ECO:0000269|PubMed:17427288}; Multi-pass membrane protein {ECO:0000269|PubMed:17427288}. Note=Localizes to the division septum. {ECO:0000250}.	TM
I6YF08	ESTR2_MYCTU	Esterase Rv3036c (EC 3.1.1.-)	TB22.2 Rv3036c	Mycobacterium tuberculosis (strain ATCC 25618 / H37Rv)	227	Cell membrane {ECO:0000305|PubMed:25224799}; Single-pass membrane protein {ECO:0000255}. Secreted, cell wall {ECO:0000269|PubMed:25224799}. Note=Probably anchored in the cell wall and cell membrane via an N-terminal transmembrane helix. {ECO:0000269|PubMed:25224799}.	TM
Q934F8	RDLB_STRCO	Rodlin protein RdlB	rdlB SCO2719	Streptomyces coelicolor (strain ATCC BAA-471 / A3(2) / M145)	133	Secreted, cell wall {ECO:0000269|PubMed:12067338}. Spore wall {ECO:0000269|PubMed:28211492, ECO:0000305|PubMed:12067338, ECO:0000305|PubMed:15228525}. Note=Found on the surface of aerial hyphae and probably on the surface of the spore wall (PubMed:12067338). Rodlins probably contribute to the semi-transparent sheath-like structure which encapsulates spores, probably outside the chaplin layer (Pro…	CW
P9WMS9	AGBR_MYCTU	Arabinogalactan biosynthesis recruiting protein Rv3789	Rv3789 MTCY13D12.23	Mycobacterium tuberculosis (strain ATCC 25618 / H37Rv)	121	Cell inner membrane {ECO:0000269|PubMed:25906160, ECO:0000269|PubMed:26369580}; Multi-pass membrane protein {ECO:0000255, ECO:0000305|PubMed:26369580}.	TM
P9WJC3	ESPJ_MYCTU	ESX-1 secretion-associated protein EspJ (TB27.4)	espJ Rv3878	Mycobacterium tuberculosis (strain ATCC 25618 / H37Rv)	280	Secreted {ECO:0000269|PubMed:26228622}.	EXTRA
P53627	IABF_STRLI	Intracellular exo-alpha-(1->5)-L-arabinofuranosidase (ABF) (EC 3.2.1.55) (Alpha-L-AF) (Arabinoxylan arabinofuranohydrolase) (Intracellular arabinan exo-alpha-(1->5)-L-arabinosidase) (Arabinosidase)	abfA	Streptomyces lividans	662	Cytoplasm {ECO:0000269|PubMed:8092996}.	CYTO
I6XEI5	LYS25_MYCTU	Putative peptidoglycan hydrolase Rv2525c (EC 3.2.1.17)	Rv2525c LH57_13835	Mycobacterium tuberculosis (strain ATCC 25618 / H37Rv)	240	Secreted {ECO:0000269|PubMed:16952959}.	EXTRA
P9WHW9	PPE68_MYCTU	PPE family immunomodulator PPE68	PPE68 Rv3873	Mycobacterium tuberculosis (strain ATCC 25618 / H37Rv)	368	Secreted, cell wall {ECO:0000269|PubMed:14573626, ECO:0000269|PubMed:15039340}. Cell membrane {ECO:0000269|PubMed:14573626, ECO:0000269|PubMed:15039340}. Cell surface {ECO:0000269|PubMed:24467650}. Note=Detected predominantly in the membrane and cell wall fractions. {ECO:0000269|PubMed:14573626, ECO:0000269|PubMed:15039340}.	CW
I6X8R5	RV203_MYCTU	Heme-binding protein Rv0203	Rv0203 RVBD_0203 P425_00212	Mycobacterium tuberculosis (strain ATCC 25618 / H37Rv)	136	Secreted {ECO:0000269|PubMed:21383189}.	EXTRA
A0QVQ8	DHA_MYCS2	Alanine dehydrogenase (EC 1.4.1.1)	ald MSMEG_2659 MSMEI_2596	Mycolicibacterium smegmatis (strain ATCC 700084 / mc(2)155) (Mycobacterium smegmatis)	371	Cytoplasm {ECO:0000269|PubMed:9493394}.	CYTO
P9WJS7	MMPS5_MYCTU	Siderophore export accessory protein MmpS5	mmpS5 Rv0677c MTV040.05c	Mycobacterium tuberculosis (strain ATCC 25618 / H37Rv)	142	Cell inner membrane {ECO:0000269|PubMed:23431276}; Single-pass membrane protein {ECO:0000255}.	TM
Q8NSD6	LCPA_CORGL	Cell wall biosynthesis protein LcpA	lcpA Cgl0740	Corynebacterium glutamicum (strain ATCC 13032 / DSM 20300 / JCM 1318 / LMG 3730 / NCIMB 10025)	518	Cell inner membrane {ECO:0000269|PubMed:27551018}; Single-pass membrane protein {ECO:0000255}. Note=Localizes at regions of strong cell wall biosynthesis, such as the poles and the division plane. {ECO:0000269|PubMed:27551018}.	TM
P96463	EABF_STRLI	Extracellular exo-alpha-L-arabinofuranosidase (ABF) (EC 3.2.1.55) (Arabinosidase) (Arabinoxylan arabinofuranohydrolase)	abfB	Streptomyces lividans	475	Secreted {ECO:0000269|PubMed:9148759}.	EXTRA
L7N675	PPE18_MYCTU	PPE family protein PPE18	PPE18 Rv1196 LH57_06560	Mycobacterium tuberculosis (strain ATCC 25618 / H37Rv)	391	Secreted, cell wall {ECO:0000269|PubMed:19880448}. Cell surface {ECO:0000269|PubMed:19880448}.	CW
A0R006	WAG31_MYCS2	Cell wall synthesis protein Wag31 (Antigen 84)	wag31 ag84 MSMEG_4217 MSMEI_4119	Mycolicibacterium smegmatis (strain ATCC 700084 / mc(2)155) (Mycobacterium smegmatis)	272	Cytoplasm {ECO:0000269|PubMed:18310019}. Note=Localizes to the cell poles.	CYTO
Q54410	TAP_STRLI	Tripeptidyl aminopeptidase (Tap) (EC 3.4.14.-)	tap	Streptomyces lividans	537	Secreted {ECO:0000269|PubMed:7487044}.	EXTRA
P86242	PAPI_STRMB	Papain inhibitor (SPI)	pi	Streptomyces mobaraensis (Streptoverticillium mobaraense)	143	Secreted {ECO:0000269|PubMed:21715969}.	EXTRA
B2HST4	ECCC5_MYCMM	ESX-5 secretion system protein EccC5 (ESX conserved component C5) (Type VII secretion system protein EccC5) (T7SS protein EccC5)	eccC5 MMAR_2665	Mycobacterium marinum (strain ATCC BAA-535 / M)	1388	Cell inner membrane {ECO:0000269|PubMed:22925462}; Multi-pass membrane protein {ECO:0000255}.	TM
P9WIG7	PE35_MYCTU	PE family immunomodulator PE35	PE35 Rv3872	Mycobacterium tuberculosis (strain ATCC 25618 / H37Rv)	99	Secreted {ECO:0000269|PubMed:17443846}. Cell surface {ECO:0000269|PubMed:24467650}.	EXTRA
P9WNJ5	ESXL_MYCTU	ESAT-6-like protein EsxL	esxL Rv1198 MTCI364.10	Mycobacterium tuberculosis (strain ATCC 25618 / H37Rv)	94	Secreted {ECO:0000269|PubMed:17443846}. Note=Probably secreted via the ESX-5 / type VII secretion system (T7SS) (Probable). Secretion may depend on complex formation with EsxK (Probable). {ECO:0000305|PubMed:19876390, ECO:0000305|PubMed:27751956}.	EXTRA
A5U7B6	FTSX_MYCTA	Cell division protein FtsX	ftsX MRA_3133	Mycobacterium tuberculosis (strain ATCC 25177 / H37Ra)	297	Cell membrane {ECO:0000269|PubMed:16416128}; Multi-pass membrane protein {ECO:0000255, ECO:0000269|PubMed:16416128}.	TM
P32010	DRRA_STRPE	Daunorubicin/doxorubicin resistance ATP-binding protein DrrA (EC 7.6.2.-)	drrA	Streptomyces peucetius	330	Cell membrane {ECO:0000269|PubMed:9006006}; Peripheral membrane protein {ECO:0000269|PubMed:9006006}; Cytoplasmic side {ECO:0000269|PubMed:9006006}.	CYTO
P83543	TAMP_STRMB	Transglutaminase-activating metalloprotease (TAMEP) (TGase-activating protease) (EC 3.4.-.-) (Transglutaminase-activating metalloproteinase)		Streptomyces mobaraensis (Streptoverticillium mobaraense)	760	Secreted {ECO:0000269|PubMed:12869197}.	EXTRA
Q79FL8	PG30_MYCTU	PE-PGRS family protein PE_PGRS30	PE_PGRS30 Rv1651c	Mycobacterium tuberculosis (strain ATCC 25618 / H37Rv)	1011	Secreted, cell wall {ECO:0000269|PubMed:21732963, ECO:0000269|PubMed:24530527, ECO:0000269|PubMed:25390359}. Cell surface {ECO:0000269|PubMed:24530527, ECO:0000269|PubMed:25390359}. Note=Localizes at the cell poles. {ECO:0000269|PubMed:21732963, ECO:0000269|PubMed:24530527, ECO:0000269|PubMed:25390359}.	CW
Q9AD93	CHPC_STRCO	Chaplin-C	chpC SCO1674	Streptomyces coelicolor (strain ATCC BAA-471 / A3(2) / M145)	259	Secreted {ECO:0000269|PubMed:22296345}. Secreted, cell wall {ECO:0000255|PROSITE-ProRule:PRU00477, ECO:0000269|PubMed:22296345}; Peptidoglycan-anchor {ECO:0000255|PROSITE-ProRule:PRU00477}. Note=Anchored to the cell wall by sortase SrtE2 and to a lesser extent by sortase SrtE1. {ECO:0000269|PubMed:22296345}.	CW
Q6MWV0	PG61_MYCTU	PE-PGRS family protein PE_PGRS61	PE_PGRS61 Rv3653	Mycobacterium tuberculosis (strain ATCC 25618 / H37Rv)	195	Secreted, cell wall {ECO:0000269|PubMed:27483162}. Cell surface {ECO:0000269|PubMed:27483162}.	CW
Q79VE0	ECTP_CORGL	Ectoine/glycine betaine/proline transporter EctP	ectP Cgl2312	Corynebacterium glutamicum (strain ATCC 13032 / DSM 20300 / JCM 1318 / LMG 3730 / NCIMB 10025)	615	Cell membrane {ECO:0000269|PubMed:17390131}; Multi-pass membrane protein {ECO:0000255}.	TM
P9WIR3	CFP32_MYCTU	Putative glyoxylase CFP32 (27 kDa antigen Cfp30B)	cfp32 cfp30B TB27.3 Rv0577 MTV039.15	Mycobacterium tuberculosis (strain ATCC 25618 / H37Rv)	261	Secreted {ECO:0000269|PubMed:14638775}.	EXTRA
P9WFN3	LPPC_MYCTU	Putative lipoprotein LppC (UPF0098 protein Rv1911c)	lppC Rv1911c MTCY180.07	Mycobacterium tuberculosis (strain ATCC 25618 / H37Rv)	201	Cell membrane {ECO:0000255|PROSITE-ProRule:PRU00303}; Lipid-anchor {ECO:0000255|PROSITE-ProRule:PRU00303}. Cell surface {ECO:0000269|PubMed:25041568}. Note=Immunoelectron microscopy indicates this protein is displaced from the cell surface (PubMed:25041568). {ECO:0000269|PubMed:25041568}.	LIPO
P9WP57	CRGA_MYCTU	Cell division protein CrgA	crgA Rv0011c MTCY10H4.11c	Mycobacterium tuberculosis (strain ATCC 25618 / H37Rv)	93	Cell membrane {ECO:0000255|HAMAP-Rule:MF_00631, ECO:0000269|PubMed:21531798}; Multi-pass membrane protein {ECO:0000255|HAMAP-Rule:MF_00631, ECO:0000269|PubMed:21531798}. Note=Localizes to midcell sites in an FtsZ-dependent manner and colocalizes with FtsZ. Localizes at septa, at poles and on membranes.	TM
A5TZK3	HBHA_MYCTA	Heparin-binding hemagglutinin (Adhesin)	hbhA MRA_0482	Mycobacterium tuberculosis (strain ATCC 25177 / H37Ra)	199	Cell surface {ECO:0000269|PubMed:9064359}.	CW
P86325	EST1_THEFU	Carboxylesterase (EC 3.1.1.1)		Thermobifida fusca (Thermomonospora fusca)	497	Secreted {ECO:0000269|Ref.1}.	EXTRA
Q79FS8	PE09_MYCTU	PE family protein PE9	PE9 Rv1088	Mycobacterium tuberculosis (strain ATCC 25618 / H37Rv)	144	Secreted, cell wall {ECO:0000269|PubMed:26031846}. Cell surface {ECO:0000269|PubMed:26851205}.	CW
O05458	MYCP2_MYCTU	Mycosin-2 (EC 3.4.21.-) (MycP2 protease)	mycP2 Rv3886c	Mycobacterium tuberculosis (strain ATCC 25618 / H37Rv)	550	Cell membrane {ECO:0000269|PubMed:10974545}; Single-pass membrane protein {ECO:0000255}. Note=Cell wall-associated. {ECO:0000269|PubMed:10974545}.	CW TM
P9WGF1	MMR_MYCTU	Multidrug resistance protein Mmr	mmr Rv3065 MTCY22D7.17c	Mycobacterium tuberculosis (strain ATCC 25618 / H37Rv)	107	Cell membrane {ECO:0000269|PubMed:11574548}; Multi-pass membrane protein {ECO:0000269|PubMed:11574548}.	TM
P53647	SODM_MYCPA	Superoxide dismutase [Mn] (EC 1.15.1.1)	sodA sod MAP_0187c	Mycolicibacterium paratuberculosis (strain ATCC BAA-968 / K-10) (Mycobacterium paratuberculosis)	207	Secreted {ECO:0000269|PubMed:11520620}.	EXTRA
B2HST3	ECCB5_MYCMM	ESX-5 secretion system ATPase EccB5 (EC 3.6.-.-) (ESX conserved component B5) (Type VII secretion system protein EccB5) (T7SS protein EccB5)	eccB5 MMAR_2664	Mycobacterium marinum (strain ATCC BAA-535 / M)	507	Cell inner membrane {ECO:0000269|PubMed:22925462}; Single-pass membrane protein {ECO:0000255}.	TM
O69622	API1_MYCTU	Apoptosis inhibitor Rv3654c	Rv3654c	Mycobacterium tuberculosis (strain ATCC 25618 / H37Rv)	84	Secreted {ECO:0000269|PubMed:20454556}. Host cytoplasm {ECO:0000269|PubMed:20454556}. Note=Is secreted into the macrophage cytoplasm. Might be secreted via a type IV pili apparatus that seems to be encoded in the same operon. {ECO:0000269|PubMed:20454556}.	EXTRA
L7N695	PE05_MYCTU	PE family immunomodulator PE5	PE5 Rv0285 LH57_01560	Mycobacterium tuberculosis (strain ATCC 25618 / H37Rv)	102	Secreted {ECO:0000269|PubMed:26729876}. Cell envelope {ECO:0000269|PubMed:23284742}. Cell surface {ECO:0000269|PubMed:23284742}. Note=Secreted via the ESX-3 / type VII secretion system (T7SS) (PubMed:26729876). Secretion is dependent on EsxG and EsxH (PubMed:26729876). {ECO:0000269|PubMed:26729876}.	EXTRA
Q79FB3	PG47_MYCTU	PE-PGRS family protein PE_PGRS47	PE_PGRS47 Rv2741	Mycobacterium tuberculosis (strain ATCC 25618 / H37Rv)	525	Secreted {ECO:0000269|PubMed:27562263}. Cell surface {ECO:0000269|PubMed:27562263}. Host cytoplasm, host cytosol {ECO:0000269|PubMed:27562263}. Note=Loosely attached to the cell surface, with the potential to detach during growth within infected cells. {ECO:0000269|PubMed:27562263}.	EXTRA
P83544	SSIT_STRMB	Transglutaminase-activating metalloprotease inhibitor (TAMEP inhibitor) (P14)	sti	Streptomyces mobaraensis (Streptoverticillium mobaraense)	148	Secreted {ECO:0000269|PubMed:12869197}.	EXTRA
Q9XA10	CRGA_STRCO	Cell division protein CrgA	crgA SCO3854 SCH69.24	Streptomyces coelicolor (strain ATCC BAA-471 / A3(2) / M145)	84	Cell membrane {ECO:0000255|HAMAP-Rule:MF_00631, ECO:0000269|PubMed:16452438}; Multi-pass membrane protein {ECO:0000255|HAMAP-Rule:MF_00631, ECO:0000269|PubMed:16452438}. Note=Localizes at discrete foci distal from growing hyphal tips.	TM
O69623	API2_MYCTU	Apoptosis inhibitor Rv3655c	Rv3655c	Mycobacterium tuberculosis (strain ATCC 25618 / H37Rv)	125	Secreted {ECO:0000269|PubMed:20454556}. Host cytoplasm {ECO:0000269|PubMed:20454556}. Note=Is secreted into the macrophage cytoplasm. Might be secreted via a type IV pili apparatus that seems to be encoded in the same operon. {ECO:0000269|PubMed:20454556}.	EXTRA
Q79FU3	PG16_MYCTU	PE-PGRS family protein PE_PGRS16	PE_PGRS16 Rv0977	Mycobacterium tuberculosis (strain ATCC 25618 / H37Rv)	923	Cell surface {ECO:0000269|PubMed:18957600}.	CW
O69690	LUCA_MYCTU	Lipid uptake coordinator A	lucA Rv3723	Mycobacterium tuberculosis (strain ATCC 25618 / H37Rv)	254	Cell membrane {ECO:0000269|PubMed:28708968}; Multi-pass membrane protein {ECO:0000255}.	TM
P22266	ESTA_STRSC	Esterase (EC 3.1.1.-)	estA	Streptomyces scabiei	345	Secreted {ECO:0000269|PubMed:1612447}.	EXTRA
P9WK37	LPQB_MYCTU	Lipoprotein LpqB	lpqB Rv3244c	Mycobacterium tuberculosis (strain ATCC 25618 / H37Rv)	587	Cell membrane {ECO:0000305|PubMed:20233304}; Lipid-anchor {ECO:0000305|PubMed:20233304}. Secreted, cell wall {ECO:0000269|PubMed:20233304}.	LIPO
P32011	DRRB_STRPE	Daunorubicin/doxorubicin resistance ABC transporter permease protein DrrB	drrB	Streptomyces peucetius	283	Cell membrane {ECO:0000269|PubMed:9006006}; Multi-pass membrane protein {ECO:0000269|PubMed:9006006}.	TM
O50393	SPI_MYCTU	Serine protease inhibitor Rv3364c	Rv3364c LH57_18375	Mycobacterium tuberculosis (strain ATCC 25618 / H37Rv)	130	Secreted {ECO:0000269|PubMed:22275911}. Host cytoplasm {ECO:0000269|PubMed:22275911}. Note=Is translocated into the cytoplasm of macrophages. {ECO:0000269|PubMed:22275911}.	EXTRA
Q6MX50	PG05_MYCTU	PE-PGRS family protein PE_PGRS5	PE_PGRS5 Rv0297	Mycobacterium tuberculosis (strain ATCC 25618 / H37Rv)	591	Host endoplasmic reticulum {ECO:0000269|PubMed:29921671}.	EXTRA
Q7U042	MFS55_MYCBO	Probable triacylglyceride transporter Mb1445c (MFS-type drug efflux transporter P55)	BQ2027_MB1445C	Mycobacterium bovis (strain ATCC BAA-935 / AF2122/97)	518	Cell inner membrane {ECO:0000269|PubMed:11181364}; Multi-pass membrane protein {ECO:0000269|PubMed:11181364}.	TM
L0T5T4	PE10_MYCTU	PE family protein PE10 (Fragment)	PE10 Rv1089	Mycobacterium tuberculosis (strain ATCC 25618 / H37Rv)	120	Secreted, cell wall {ECO:0000269|PubMed:26031846}. Note=Requires PE9 for cell wall localization. {ECO:0000269|PubMed:26031846}.	CW
B2HSU6	ECCD5_MYCMM	ESX-5 secretion system protein EccD5 (ESX conserved component D5) (Type VII secretion system protein EccD5) (T7SS protein EccD5)	eccD5 MMAR_2677	Mycobacterium marinum (strain ATCC BAA-535 / M)	503	Cell inner membrane {ECO:0000269|PubMed:22925462}; Multi-pass membrane protein {ECO:0000255}.	TM
B2HSU8	ECCE5_MYCMM	ESX-5 secretion system protein EccE5 (ESX conserved component E5) (Type VII secretion system protein EccE5) (T7SS protein EccE5)	eccE5 MMAR_2679	Mycobacterium marinum (strain ATCC BAA-535 / M)	403	Cell inner membrane {ECO:0000269|PubMed:22925462}; Multi-pass membrane protein {ECO:0000255}.	TM
Q6MX39	UMAA_MYCTU	S-adenosylmethionine-dependent methyltransferase UmaA (SAM-dependent methyltransferase UmaA) (EC 2.1.1.-)	umaA Rv0469 LH57_02505	Mycobacterium tuberculosis (strain ATCC 25618 / H37Rv)	286	Cytoplasm {ECO:0000269|PubMed:23435098}.	CYTO
Q79G04	PE03_MYCTU	PE family protein PE3	PE3 Rv0159c LH57_00895	Mycobacterium tuberculosis (strain ATCC 25618 / H37Rv)	468	Secreted, cell wall {ECO:0000269|PubMed:23708146}.	CW
Q8NLN8	LCPB_CORGL	Probable cell wall biosynthesis protein LcpB	lcpB Cgl2902	Corynebacterium glutamicum (strain ATCC 13032 / DSM 20300 / JCM 1318 / LMG 3730 / NCIMB 10025)	414	Cell inner membrane {ECO:0000269|PubMed:27551018}; Single-pass membrane protein {ECO:0000255}. Note=Localizes at regions of strong cell wall biosynthesis, such as the poles and the division plane. {ECO:0000269|PubMed:27551018}.	TM
P9WK73	LPPN_MYCTU	Putative lipoprotein LppN	lppN Rv2270 MTCY339.40c	Mycobacterium tuberculosis (strain ATCC 25618 / H37Rv)	175	Cell membrane {ECO:0000255|PROSITE-ProRule:PRU00303}; Lipid-anchor {ECO:0000255|PROSITE-ProRule:PRU00303}. Cell surface {ECO:0000269|PubMed:25041568}. Note=Immunoelectron microscopy indicates this protein is displaced from the cell surface (PubMed:25041568). {ECO:0000269|PubMed:25041568}.	LIPO
Q9ZEP5	CSEA_STRCO	Lipoprotein CseA	cseA SCO3357 SCE94.08	Streptomyces coelicolor (strain ATCC BAA-471 / A3(2) / M145)	225	Cell membrane {ECO:0000269|PubMed:17015661}; Lipid-anchor {ECO:0000269|PubMed:17015661}.	LIPO
A4QD57	Y1176_CORGB	Uncharacterized peptidase cgR_1176	cgR_1176	Corynebacterium glutamicum (strain R)	278	Secreted {ECO:0000269|PubMed:19066885}.	EXTRA
O53193	TRLR_MYCTU	Thioredoxin-like reductase Rv2466c	Rv2466c RVBD_2466c LH57_13485 P425_02568	Mycobacterium tuberculosis (strain ATCC 25618 / H37Rv)	207	Cytoplasm {ECO:0000269|PubMed:24877756}.	CYTO
Q3YAT5	MPDC_MYCAO	Hydroxyisobutyraldehyde dehydrogenase (EC 1.2.1.98)	mpdC	Mycolicibacterium austroafricanum (Mycobacterium austroafricanum)	504	Cytoplasm {ECO:0000269|PubMed:16622053}.	CYTO
Q3YAT3	MPDB_MYCAO	2-methyl-1,2-propanediol dehydrogenase (2-M1,2-PD dehydrogenase) (EC 1.1.1.400)	mpdB	Mycolicibacterium austroafricanum (Mycobacterium austroafricanum)	552	Cytoplasm {ECO:0000269|PubMed:16622053}.	CYTO
P9WNJ7	ESXK_MYCTU	ESAT-6-like protein EsxK	esxK Rv1197 MTCI364.09	Mycobacterium tuberculosis (strain ATCC 25618 / H37Rv)	98	Secreted {ECO:0000269|PubMed:12919853}. Note=Probably secreted via the ESX-5 / type VII secretion system (T7SS). {ECO:0000305|PubMed:19876390}.	EXTRA
A0QNH4	SAEA_MYCS2	Putative ESX-1 scaffolding and assembly protein SaeA	saeA MSMEG_0044 MSMEI_0046	Mycolicibacterium smegmatis (strain ATCC 700084 / mc(2)155) (Mycobacterium smegmatis)	692	Cytoplasm {ECO:0000269|PubMed:22233444}. Note=Localizes at or near the cell pole in (on average) 1 discrete spot. Polar localization does not require ESX-1 genes (PubMed:22233444). {ECO:0000269|PubMed:22233444}.	CYTO
B2HSU9	ECCA5_MYCMM	ESX-5 secretion system protein EccA5 (ESX conserved component A5) (Type VII secretion system protein EccA5) (T7SS protein EccA5)	eccA5 MMAR_2680	Mycobacterium marinum (strain ATCC BAA-535 / M)	610	Cytoplasm {ECO:0000269|PubMed:22925462}.	CYTO
P9WLN3	Y2004_MYCTU	Uncharacterized protein Rv2004c	Rv2004c MTCY39.13	Mycobacterium tuberculosis (strain ATCC 25618 / H37Rv)	498	Secreted, cell wall {ECO:0000269|PubMed:16199660}.	CW
Q79FP3	PG26_MYCTU	PE-PGRS family protein PE_PGRS26	PE_PGRS26 Rv1441c	Mycobacterium tuberculosis (strain ATCC 25618 / H37Rv)	491	Cell surface {ECO:0000269|PubMed:18957600}.	CW
A4QFQ3	Y2070_CORGB	Probable endopeptidase cgR_2070 (EC 3.4.-.-)	cgR_2070	Corynebacterium glutamicum (strain R)	211	Secreted {ECO:0000269|PubMed:19066885}.	EXTRA
Q79FR3	PE13_MYCTU	PE family protein PE13	PE13 Rv1195 LH57_06555	Mycobacterium tuberculosis (strain ATCC 25618 / H37Rv)	99	Secreted, cell wall {ECO:0000269|PubMed:27147522}.	CW
K4REQ6	RIBM_STRDJ	Riboflavin/roseoflavin transporter RibM	ribM BN159_7145	Streptomyces davaonensis (strain DSM 101723 / JCM 4913 / KCC S-0913 / 768)	213	Cell membrane {ECO:0000269|PubMed:22136195}; Multi-pass membrane protein {ECO:0000255}.	TM
P84908	DAIP_STRMB	Dispase autolysis-inducing protein	daip	Streptomyces mobaraensis (Streptoverticillium mobaraense)	374	Secreted {ECO:0000269|PubMed:19420706}.	EXTRA
B2HSU5	ESPG5_MYCMM	ESX-5 secretion-associated protein EspG5	espG5 MMAR_2676	Mycobacterium marinum (strain ATCC BAA-535 / M)	300	Cytoplasm {ECO:0000269|PubMed:22843727, ECO:0000269|PubMed:22925462}.	CYTO
A0QNH6	SAEC_MYCS2	Putative ESX-1 scaffolding and assembly protein SaeC	saeC MSMEG_0046 MSMEI_0048	Mycolicibacterium smegmatis (strain ATCC 700084 / mc(2)155) (Mycobacterium smegmatis)	385	Cytoplasm {ECO:0000269|PubMed:22233444}. Note=Localizes at or near the cell pole (usually the old or non-septal cell pole) in (on average) 1 discrete spot that also colocalizes with EspE and EccCb1 (PubMed:22233444). Localization occurs in the absence of the ESX-1 locus (PubMed:22233444). {ECO:0000269|PubMed:22233444}.	CYTO
C0HJE6	PORA_CORAY	Porin PorA	porA	Corynebacterium amycolatum	386	Secreted, cell wall {ECO:0000269|PubMed:19440981, ECO:0000269|PubMed:23811360, ECO:0000305}. Note=Due to the absence of corynemycolates in the cell envelope the nature of the permeability barrier this porin is part of remains unclear. {ECO:0000269|PubMed:19440981, ECO:0000269|PubMed:23811360, ECO:0000305}.	CW
A0QQ43	ESXG_MYCS2	ESAT-6-like protein EsxG	esxG MSMEG_0620 MSMEI_0604	Mycolicibacterium smegmatis (strain ATCC 700084 / mc(2)155) (Mycobacterium smegmatis)	97	Secreted {ECO:0000269|PubMed:24803520}. Note=Secreted via the ESX-3 / type VII secretion system (T7SS). {ECO:0000269|PubMed:24803520}.	EXTRA
P83576	NDP2_ARTSK	NADP phosphatase 2 (EC 3.1.3.-) (NADP phosphatase II) (Fragment)		Arthrobacter sp. (strain KM)	23	Cytoplasm {ECO:0000269|PubMed:15162392}.	CYTO
P83575	NDP1_ARTSK	NADP phosphatase 1 (EC 3.1.3.-) (NADP phosphatase I) (Fragment)		Arthrobacter sp. (strain KM)	29	Cytoplasm {ECO:0000269|PubMed:15162392}.	CYTO
P9WJ33	VPB32_MYCTU	Antitoxin VapB32	vapB32 Rv1113	Mycobacterium tuberculosis (strain ATCC 25618 / H37Rv)	65	Secreted {ECO:0000269|PubMed:23345537}. Note=Following 6 weeks of nutrient starvation (PubMed:23345537).	EXTRA
P9WI23	PPE20_MYCTU	Uncharacterized PPE family protein PPE20	PPE20 Rv1387	Mycobacterium tuberculosis (strain ATCC 25618 / H37Rv)	539	Secreted {ECO:0000269|PubMed:26729876}. Note=Secreted via the ESX-3 / type VII secretion system (T7SS) (PubMed:26729876). Secretion is dependent on EsxG and EsxH (PubMed:26729876). {ECO:0000269|PubMed:26729876}.	EXTRA
P9WIR1	CFP6_MYCTU	Low molecular weight protein antigen 6 (CFP-6)	cfp6 Rv3004 MTV012.18	Mycobacterium tuberculosis (strain ATCC 25618 / H37Rv)	112	Secreted {ECO:0000269|PubMed:10812229}.	EXTRA
A0QNI5	ESPE_MYCS2	ESX-1 secretion-associated protein EspE	espE MSMEG_0055 MSMEI_0056	Mycolicibacterium smegmatis (strain ATCC 700084 / mc(2)155) (Mycobacterium smegmatis)	525	Cytoplasm {ECO:0000269|PubMed:22233444}. Note=Localizes at or near the cell pole in (on average) 1 discrete spot that colocalizes with SaeC (PubMed:22233444). {ECO:0000269|PubMed:22233444}.	CYTO
Q8NQ03	Y1651_CORGL	Uncharacterized protein Cgl1651/cg1859	Cgl1651 cg1859	Corynebacterium glutamicum (strain ATCC 13032 / DSM 20300 / JCM 1318 / LMG 3730 / NCIMB 10025)	185	Secreted {ECO:0000269|PubMed:16734784}.	EXTRA
A5TZU0	Y567_MYCTA	Uncharacterized protein MRA_0567	MRA_0567	Mycobacterium tuberculosis (strain ATCC 25177 / H37Ra)	241	Cytoplasm {ECO:0000269|PubMed:11583850}.	CYTO
