# Supplementary material for: GP4: an integrated Gram-Positive Protein Prediction Pipeline for subcellular localization mimicking bacterial sorting
Source: Brief Bioinform. 2020 Nov 24;22(4):bbaa302. doi: 10.1093/bib/bbaa302 (PMC8294519; doi:10.1093/bib/bbaa302)
Supplement: Supplementary_Table_3_R1_bbaa302 [file supplementary_table_3_r1_bbaa302.xls]

## Sheet: Scoring of compartment variable
Program	Column	Output value	Modified variable	Modification type
SignalP4.1	?_SigP4	Y	sec	+1
SignalP4.1	?_SigP4	N	cyt	+1
SignalP5	Prediction_SigP5	SP(Sec/SPI) or TAT(Tat/SPI)	sec	+1
SignalP5	Prediction_SigP5	LIPO(Sec/SPII)	lipo	+1
SignalP5	Prediction_SigP5	OTHER	cyt	+1
SignalP5	Prediction_SigP5	OTHER	tm	+1
Phobius	SP_Phobius	Y	sec	+1
Phobius	SP_Phobius	N	cyt	+1
Phobius	TM_Phobius	0	cyt	+1
Phobius	TM_Phobius	< 3	sec	+1
Phobius	TM_Phobius	< 3	tm	+1
Phobius	TM_Phobius	>= 3	tm	+2
Predisi	SP?_Predisi	Y	sec	+1
Predisi	SP?_Predisi	N	cyt	+1
TatP	SP?_TatP	Y	sec	+1
TatP	TatP_Motif	Detected	sec	+1
TatP	TatP_Motif	Detected	tat	TRUE
LipoP	Localization_LipoP	SpI	sec	+1
LipoP	Localization_LipoP	SpII	lipo	+1
LipoP	Localization_LipoP	CYT	cyt	+1
LipoP	Localization_LipoP	TMH	tm	+1
TMHMM	Num_Hel	0	cyt	+1
TMHMM	Num_Hel	< 3	sec	+1
TMHMM	Num_Hel	< 3	tm	+1
TMHMM	Num_Hel	>= 3	tm	+2
PCB	Prediction_PCB	Secreted	sec	+1
PCB	Prediction_PCB	Cytoplasmic	cyt	+1
PCB	Prediction_PCB	Membrane	tm	+1
Interpro	Domain type	Domain from CW_mp_ni list	cw_mp	TRUE
Interpro	Domain type	Domain from CW_mp_ni list	cyt	-1
Interpro	Domain type	Domain from CW_mp list	cw_mp	TRUE
Interpro	Domain type	Domain from CW_mp list	cyt	-1
Interpro	Domain type	Domain from CW_nc list	cw_nc	TRUE
Interpro	Domain type	Domain from CW_nc list	cyt	-1
Interpro	Domain type	Domain from CW_spore list	cw_spore	TRUE
Interpro	Domain type	Domain from CW_spore list	cyt	-1
Interpro	Domain type	Domain from Lant list	lant_b	TRUE
Interpro	Domain type	Domain from Lant list	sec	+1
Interpro	Domain type	Domain from Lant list	cyt	-1
Interpro	Domain type	Domain from Lipo list	lipo_b	TRUE
Interpro	Domain type	Domain from Lipo list	lipo	+1
Interpro	Domain type	Domain from Pilin list	pilin_b	TRUE
Interpro	Domain type	Domain from Pilin list	sec	+1
Interpro	Domain type	Domain from Pilin list	cyt	-1
Interpro	Domain type	Domain from Sec list	sec_b	TRUE
Interpro	Domain type	Domain from Sec list	sec	+1
Interpro	Domain type	Domain from Sec list	cyt	-1
Interpro	Domain type	Domain from Surf list	surf_b	TRUE
Interpro	Domain type	Domain from Surf list	sec	+1
Interpro	Domain type	Domain from Surf list	cyt	-1
Interpro	Domain type	Domain from Tat list	tat	TRUE
Interpro	Domain type	Domain from Tat list	sec	+1
Interpro	GO_annot	GO term in Cw list	cw_nc	TRUE
Interpro	GO_annot	GO term in Cw list	cyt	-1
Interpro	GO_annot	GO term in Cw_spore list	cw_spore	TRUE
Interpro	GO_annot	GO term in Cw_spore list	cyt	-1
Interpro	GO_annot	GO term in Tm list	tm_b	TRUE
Interpro	GO_annot	GO term in Tm list	tm	+1
Interpro	GO_annot	GO term in Cyto list	cyt_b	TRUE
Interpro	GO_annot	GO term in Cyto list	cyt	+1
Interpro	GO_annot	GO term in Pilin list	pilin_b	TRUE
Interpro	GO_annot	GO term in Pilin list	sec	+1
Interpro	GO_annot	GO term in Pilin list	cyt	-1
Interpro	GO_annot	GO term in Sec list	sec_b	TRUE
Interpro	GO_annot	GO term in Sec list	sec	+1
Interpro	GO_annot	GO term in Sec list	cyt	-1
Interpro	GO_annot	GO term in Surf list	surf_b	TRUE
Interpro	GO_annot	GO term in Surf list	sec	+1
Interpro	GO_annot	GO term in Surf list	cyt	-1

## Sheet: Conditions
TAG or info to assign	Necessary condition for assignment
EXTRA	sec	>=3
	OR
	sec_b	TRUE
	OR
	lant_b	TRUE
	OR
	surf_b	TRUE
Sec cl. site	cl. sites from [2xSigP5, Phobius, Predisi, TatP, LipoP]	most common
Tat_motif	tat	TRUE
	AND
	TatP motif	motif
Bacteriocin, lantibiotic, or similar.	lant_b	TRUE
Secreted and displayed on the surface.	surf_b	TRUE
Pilin, fimbriae or compentece protein	pilin_b	TRUE
CW	cw_mp or cw_nc or cw_spore	TRUE
Protein covalently attached to the CW	cw_mp	TRUE
Protein interacts with the CW	cw_nc	TRUE
Division/spore septum or spore cortex or coat	cw_spore	TRUE
TM	tm	>=4
	OR
	tm_b	TRUE
LIPO	lipo	>=2
	OR
	lipo_b	TRUE
Lipo cl. site	cl. sites from [LipoP, SignalP5]	most common
CYTO	cyt	>=5
	OR
	cyt_b	TRUE

## Sheet: Not allowed combinations
Not allowed combinations
EXTRA CW	→	CW
EXTRA LIPO	→	LIPO
CYTO LIPO	→	LIPO
CYTO TM	→	TM
EXTRA CYTO	→	Unknown
EXTRA TM	→	Unknown
EXTRA CYTO TM	→	Unknown
