# Supplementary material for: GP4: an integrated Gram-Positive Protein Prediction Pipeline for subcellular localization mimicking bacterial sorting
Source: Brief Bioinform. 2020 Nov 24;22(4):bbaa302. doi: 10.1093/bib/bbaa302 (PMC8294519; doi:10.1093/bib/bbaa302)
Supplement: Supplementary_Table_4_bbaa302 [file supplementary_table_4_bbaa302.xls]

## Sheet: Summary_for_classes
GP4		SENS	SPEC	PRECISION	ACCURACY	MCC
	CW	0.491228	1	1	0.919444	0.669567
	CYTO	0.965517	0.824176	0.636364	0.858333	0.701528
PREDICTED	EXTRA	0.742424	0.868421	0.765625	0.822222	0.614946
	LIPO	1	1	1	1	1
	TM	0.826667	0.996491	0.984127	0.961111	0.879808
	Unknown					0.77317	Avg
	Weighted Avg	0.780556	0.908533	0.822877	0.879722	0.709324
PsortB		SENS	SPEC	PRECISION	ACCURACY	MCC
	Cellwall	0.433962	0.988327	0.92	0.893548	0.573546
	Cytoplasmic	0.831169	0.901288	0.735632	0.761111	0.704357
PREDICTED	Extracellular	0.787879	0.933649	0.857143	0.763889	0.73636
	CytoplasmicMembrane	0.925926	0.860262	0.757009	0.755556	0.726519
	Unknown					0.685195	Avg
	Weighted Avg	0.774194	0.915784	0.811544	0.783189	0.698003
LocTree3		SENS	SPEC	PRECISION	ACCURACY	MCC
	secreted	0.864583	0.923077	0.917127	0.893048	0.787931
	cytoplasm	0.886364	0.884615	0.702703	0.919444	0.715859
PREDICTED	periplasm	0.555556	0.975342	0.357143	1.00278	0.428611
	inner membrane	0.717647	0.986159	0.938462	0.961111	0.778351
						0.677688	Avg
	Weighted Avg	0.828877	0.929622	0.858047	0.917368	0.760149
pLoc_bal-mGpos		SENS	SPEC	PRECISION	ACCURACY	MCC
	(1) cell membrane;	0.682353	0.778547	0.479339	0.756684	0.411988
	(2) cell wall;	0.169492	0.952381	0.4	0.861111	0.177871
PREDICTED	(3) cytoplasm;	0.545455	0.793706	0.448598	0.763889	0.318334
	(4) extracell;	0.56338	0.823276	0.661157	0.752778	0.401107
						0.327325	Avg
	Weighted Avg	0.524064	0.826519	0.528622	0.77337	0.348887
Busca		SENS	SPEC	PRECISION	ACCURACY	MCC
	Extracellular space	0.527174	0.994083	0.979798	0.750708	0.581461
PREDICTED	cytoplasm	0.952941	0.697761	0.5	0.759207	0.558322
	Plasma membrane	0.880952	0.933086	0.804348	0.92068	0.789671
						0.643152	Avg
	Weighted Avg	0.713881	0.908216	0.822516	0.793201	0.625435
		SENS	SPEC	PRECISION	ACCURACY	MCC
Cello2.5	Cellwall	0.0169492	1	1	0.84492	0.11964
	Cytoplasm	0.897727	0.863636	0.705357	0.871658	0.694953
	Extracellular	0.795775	0.75431	0.664706	0.770053	0.53614
	Membrane	0.8	0.920415	0.747253	0.893048	0.703602
						0.513584	Avg
	Weighted Avg	0.697861	0.856544	0.745926	0.833724	0.545863

## Sheet: Absolute_numbers
GP4			REAL
		CW	CYTO	EXTRA	LIPO	TM	Total	FP	TN	SENS	SPEC	PRECISION	ACCURACY	MCC
	CW	28	0	0	0	0	28	0	303	0.491228	1	1	0.919444	0.669567
	CYTO	11	84	34	0	3	132	48	225	0.965517	0.824176	0.636364	0.858333	0.701528
PREDICTED	EXTRA	17	3	98	0	10	128	30	198	0.742424	0.868421	0.765625	0.822222	0.614946
	LIPO	0	0	0	9	0	9	0	351	1	1	1	1	1
	TM	1	0	0	0	62	63	1	284	0.826667	0.996491	0.984127	0.961111	0.879808
	Unknown	2	1	1	0	10	14							0.77317	Avg
	Correct (TP)	28	84	98	9	62	281			0.780556	0.908533	0.822877	0.879722	0.709324	Weighted Avg
	Total_wo_unk	57	87	132	9	75	360
	Wrong_wo_unk (FN)	29	3	34	0	13	79
	% unk	0.0338983	0.0113636	0.0075188	0	0.117647	0.0374332
PsortB			REAL
		CW	CYTO	EXTRA	LIPO	TM	Total	FP	TN	SENS	SPEC	PRECISION	ACCURACY	MCC
	Cellwall	22	1	2	0	0	25	3	254	0.433962	0.988327	0.92	0.893548	0.573546
	Cytoplasmic	6	64	12	0	5	87	23	210	0.831169	0.901288	0.735632	0.761111	0.704357
PREDICTED	Extracellular	9	4	77	0	1	91	14	197	0.787879	0.933649	0.857143	0.763889	0.73636
	CytoplasmicMembrane	16	8	8	2	73	107	32	197	0.925926	0.860262	0.757009	0.755556	0.726519
	Unknown	6	11	34	7	6	64	0.171123						0.685195	Avg
	Correct (TP)	23	64	78	2	73	240			0.774194	0.915784	0.811544	0.783189	0.698003	Weighted Avg
	Total_wo_unk	53	77	99	2	79	310
	Wrong_wo_unk (FN)	30	13	21	0	6	70
	% unk	0.101695	0.125	0.255639	0.777778	0.0705882	0.171123
LocTree3			REAL
		CW	CYTO	EXTRA	LIPO	TM	Total	FP	TN	SENS	SPEC	PRECISION	ACCURACY	MCC
	secreted	45	6	122	2	6	181	14	168	0.864583	0.923077	0.917127	0.893048	0.787931
	cytoplasm	7	78	7	1	18	111	33	253	0.886364	0.884615	0.702703	0.919444	0.715859
PREDICTED	periplasm	3	3	3	5	0	14	9	356	0.555556	0.975342	0.357143	1.00278	0.428611
	inner membrane	2	1	1	0	61	65	4	285	0.717647	0.986159	0.938462	0.961111	0.778351
	fimbrium	2	0	0	1	0	3	3	371		0.991979	0	1.03056	#DIV/0!
	Correct (TP)	44	78	122	5	61	310							0.677688	Avg
	Total	59	88	133	9	85	374			0.828877	0.929622	0.858047	0.917368	0.760149	Weighted Avg
	Wrong (FN)	15	10	11	4	24	64
pLoc_bal-mGpos			REAL
		CW	CYTO	EXTRA	LIPO	TM	Total	FP	TN	SENS	SPEC	PRECISION	ACCURACY	MCC
	(1) cell membrane;	16	19	25	4	57	121	64	225	0.682353	0.778547	0.479339	0.756684	0.411988
	(2) cell wall;	10	6	4	0	5	25	15	300	0.169492	0.952381	0.4	0.861111	0.177871
PREDICTED	(3) cytoplasm;	15	48	29	0	15	107	59	227	0.545455	0.793706	0.448598	0.763889	0.318334
	(4) extracell;	18	15	75	5	8	121	41	191	0.56338	0.823276	0.661157	0.752778	0.401107
	Correct (TP)	10	48	75	5	58	196							0.327325	Avg
	Total	59	88	133	9	85	374			0.524064	0.826519	0.528622	0.77337	0.348887	Weighted Avg
	Wrong (FN)	49	40	58	4	27	178
Busca			REAL
		CW	CYTO	EXTRA	LIPO	TM	Total	FP	TN	SENS	SPEC	PRECISION	ACCURACY	MCC
	Extracellular space	33	0	56	9	1	99	1	168	0.527174	0.994083	0.979798	0.750708	0.581461
PREDICTED	cytoplasm	21	81	51	0	9	162	81	187	0.952941	0.697761	0.5	0.759207	0.558322
	Plasma membrane	6	4	8	0	74	92	18	251	0.880952	0.933086	0.804348	0.92068	0.789671
	Unknown	0	3	18	0	0	21							0.643152	Avg
	Correct (TP)	32	81	56	9	74	252			0.713881	0.908216	0.822516	0.793201	0.625435
	Total_wo_unk	60	85	115	9	84	353
	Wrong_wo_unk (FN)	28	4	59	0	10	101
	% unk	0	0.0340909	0.135338	0	0	0.0561497
			REAL
		CW	CYTO	EXTRA	LIPO	TM	Total	FP	TN	SENS	SPEC	PRECISION	ACCURACY	MCC
Cello2.5	Cellwall	1	0	0	0	0	1	0	315	0.0169492	1	1	0.84492	0.11964
	Cytoplasm	12	73	16	1	10	112	39	247	0.897727	0.863636	0.705357	0.871658	0.694953
	Extracellular	41	9	108	5	7	170	57	175	0.795775	0.75431	0.664706	0.770053	0.53614
	Membrane	5	6	9	3	68	91	23	266	0.8	0.920415	0.747253	0.893048	0.703602
	Correct (TP)	1	79	108	5	68	261							0.513584	Avg
	Total	59	88	133	9	85	374			0.697861	0.856544	0.745926	0.833724	0.545863
	Wrong (FN)	58	9	25	4	17	113
